# Supplementary material for: Prolonged persistence of canine distemper virus RNA, and virus isolation in naturally infected shelter dogs
Source: PLoS One. 2023 Jan 20;18(1):e0280186. doi: 10.1371/journal.pone.0280186 (PMC9858347; doi:10.1371/journal.pone.0280186)
Supplement: S1 Dataset — (XLSX) [file pone.0280186.s001.xlsx]

## Sheet: Sheet1
Shelter	Animal ID study	Age or Adult / Juv	Breed	Intake Date	Vaccination Date	Current Clinical Signs (Y or N)	Previous Clinical Signs (Y or N)	Date signs began	Day Count	Date PCR sample collected	PCR results	Date Titer sample collected	Distemper Result	Parvo Result	Hep Result	Date PCR sample collected	PCR results	Date Titer sample collected	Distemper Result	Parvo Result	Hep Result	Date PCR Sample Collected	PCR Results	Date Titer sample collected	Distemper Result	Parvo Result	Hep Result	Date PCR Sample Collected	PCR Results	Date PCR Sample Collected	PCR Results	Date PCR Sample Collected	PCR Results	Date PCR Sample Collected	PCR Results	Date PCR Sample Collected	PCR Results	Date PCR Sample Collected	PCR Results	Date PCR Sample Collected	PCR Results	Date PCR Sample Collected	PCR Results	Date PCR Sample Collected	PCR Results	Date PCR Sample Collected	PCR Results	Date PCR Sample Collected	PCR Results
Shelter A	1								40	2019-12-05	POS - 31.6					2020-01-14	WEAK POS - 38.4					2020-02-27	NEG
Shelter A	2								63	2019-12-05	POS - 33.0					2020-01-14	POS - 36.3					2020-02-06	WEAK POS - 37.9					2020-02-20	NEG	2020-02-27	NEG
Shelter A	3								63	2019-12-05	POS - 33.2					2020-02-06	WEAK POS - 39.0					2020-02-20	NEG					2020-02-27	NEG
Shelter A	4								77	2019-12-05	POS - 30.8					2020-02-20	WEAK POS - 37.0					2020-02-27	NEG
Shelter A	5								14	2020-01-16	NEG					2020-02-06	WEAK POS - 38.1					2020-02-20	WEAK POS - 37.8					2020-02-27	NEG
Shelter B	6								55	2018-08-27	pos-28.6					2018-09-10	pos-29.4					2018-09-26	pos-35					2018-10-08	weak pos-37.4	2018-10-21	pos-36.1	2018-11-12	NEG	2018-11-18	Suspect	2018-12-04	Suspect	2018-12-11	NEG
Shelter B	7								41	2018-08-27	pos-23.1					2018-09-10	pos-28.6					2018-09-26	pos-31.7					2018-10-08	pos-34.5	2018-10-21	pos-32.8	2018-11-18	Suspect	2018-12-04	NEG	2018-12-11	NEG
Shelter B	8								55	2018-08-27	pos-18.3					2018-09-26	pos-26.5					2018-10-21	pos-33.4					2018-11-18	Suspect	2018-12-04	suspect	2018-12-11	NEG	2018-12-18	NEG
Shelter B	9								9	2018-08-27	Weak Pos 39.2					2018-09-05	pos-36.4					2018-09-10	NEG					2018-09-17	NEG
Shelter B	10								76	2018-09-19	pos-30.9					2018-10-21	pos-34					2018-11-12	weak pos-39					2018-11-18	weak pos-37.5	2018-12-04	pos-33	2018-12-11	NEG	2018-12-18	NEG
Shelter C	11								155	2016-05-16	Pos 23.5					2016-06-20	Pos 26.2					2016-07-26	Pos 26.7					2016-08-09	Pos 31.3	2016-08-24	Pos- 34.3	2016-09-20	Pos- 35.5	2016-10-18	Weak Pos-37.5	2016-11-29	NEG
Shelter C	12								213	2016-05-16	Pos 22.7					2016-07-26	Pos 33.5					2016-08-09	Pos 36.0					2016-09-20	Weak Pos- 38.2	2016-10-18	Pos-36.6	2016-11-29	Weak Pos-37.3	2016-12-15	Weak Pos-38	2017-02-07	NEG
Shelter C	13								50	2016-06-20	Pos 29					2016-07-26	Pos 28.3					2016-08-09	Pos 33.4					2016-08-24	NEG
Shelter C	14								142	2016-07-26	Pos 29.1					2016-08-09	Pos 26.1					2016-08-24	Pos- 33.5					2016-09-20	Pos- 31.2	2016-10-18	Pos - 36.2	2016-11-29	Weak Pos-37.0	2016-12-15	Weak Pos-38.7	2017-02-07	NEG
Shelter C	15								33	2018-04-26	Pos - 36.2					2018-05-29	Pos - 36					2018-06-13	NEG					2018-06-19	NEG
Shelter C	16								69	2018-05-03	Pos - 34.3					2018-05-29	Pos - 35.5					2018-06-13	Weak Pos-37.5					2018-07-10	Weak Pos-39.9	2018-07-11	Weak Pos-38.2	2018-07-23	NEG	2018-07-25	NEG
Shelter C	17								76	2018-05-08	Pos - 20					2018-06-13	Pos - 31.5					2018-07-10	Pos - 32.3					2018-07-11	Weak Pos-37	2018-07-23	Pos - 34.4	2018-08-06	NEG	2018-08-08	NEG
Shelter C	18								64	2018-05-08	Pos - 24.7					2018-05-15	Pos - 36.1					2018-07-10	Weak Pos-38					2018-07-11	Weak Pos-37.2	2018-07-23	NEG	2018-07-25	NEG
Shelter C	19								63	2018-05-08	Pos - 32.6					2018-06-13	Weak Pos-38.2					2018-07-10	Weak Pos-39.1					2018-07-11	NEG	2018-07-23	NEG
Shelter C	20								90	2018-05-29	Pos - 30.2					2018-06-13	Pos - 28.8					2018-07-10	Pos - 30.8					2018-07-11	Pos - 34.2	2018-07-23	Pos - 35.1	2018-08-06	Weak Pos-38	2018-08-27	pos-36.6	2018-09-05	NEG	2018-09-12	NEG
Shelter C	21								48	2018-07-10	Pos - 29.4					2018-07-11	Pos - 35.2					2018-07-23	Pos - 36.6					2018-08-06	Weak Pos-37.6	2018-08-27	pos-35.7	2018-09-05	NEG	2018-09-12	NEG
Shelter C	22								70	2018-07-23	Pos - 26.2					2018-08-01	Pos - 30.5					2018-08-06	Pos - 30.8					2018-08-27	pos-35	2018-09-05	pos-34.2	2018-09-12	weak pos-37.1	2018-09-17	weak pos-37.1	2018-09-18	weak pos-38.1	2018-10-01	pos-34.4	2018-10-15	NEG	2018-10-22	NEG
Shelter D	23	3 mo	Labrador Retriever Mix	2015-07-30	2015-07-31	N	Y	2015-08-12	28	2015-08-20	Pos- 36.9	2015-09-15	5	6	5.5	2015-09-17	Pos- 38.4					2015-09-24	NEG
Shelter D	24	10 wks	Cairn Terrier	2015-08-12	2015-08-12	N	N		21	2015-08-27	Pos- 37.1	2015-08-28	6	5	6	2015-09-17	Pos- 38.4					2015-09-24	NEG
Shelter E	25								19	2019-06-26	pos-26					2019-06-30	pos-22.5					2019-07-15	pos-36.2					2019-07-29	NEG	2019-08-05	NEG
Shelter F	26								32	2018-08-24	Pos-26.2					2018-09-07	pos-28.8					2018-09-10	pos-35.2					2018-09-17	weak pos-37.6	2018-09-19	pos-31	2018-09-25	pos-33.2	2018-10-09	NEG	2018-10-16	NEG
Shelter F	27								31	2018-08-24	pos-36.3					2018-08-30	weak pos-37.1					2018-09-10	weak pos-39.4					2018-09-24	weak pos-38.5	2018-10-24	NEG	2018-10-28	NEG
Shelter G	28								30	2019-08-19	POS - 35.3					2019-08-28	WEAK POS - 37.9					2019-09-05	POS - 36.1					2019-09-18	WEAK POS - 38.9	2019-09-19	NEG	2019-09-20	NEG	2019-09-22	NEG
Shelter G	29								30	2019-08-19	POS - 33.3					2019-08-28	POS - 36.3					2019-09-05	WEAK POS - 38.0					2019-09-18	WEAK POS - 37.8	2019-09-19	NEG	2019-09-20	NEG	2019-09-22	Suspect
Shelter G	30								17	2019-08-19	POS - 30.5					2019-08-28	POS - 36.1					2019-09-05	POS - 35.1					2019-09-18	NEG	2019-09-19	NEG
Shelter H	31								49	2020-01-16	POS - 25.6					2020-01-23	POS - 30.2					2020-02-04	POS - 31.4					2020-02-19	POS - 35.3	2020-03-05	WEAK POS - 37.8	2020-03-18	NEG
Shelter I	32								5	2018-09-05	pos-32.7					2018-09-10	pos-32.1					2018-09-25	NEG					2018-10-03	NEG
Shelter I	33								12	2018-10-03	weak pos-38.4					2018-10-15	pos-37.8					2018-10-22	NEG					2018-10-30	NEG
Shelter J	34								13	2018-05-08	Pos - 28					2018-05-13	Weak Pos-39					2018-05-21	Weak Pos - 37.7					2018-05-29	NEG	2018-06-07	NEG					NEG
Shelter J	35								32	2018-05-13	Pos - 32.6					2018-05-21	Pos - 31.9					2018-05-29	Pos - 34.3					2018-06-07	Pos - 36.5	2018-06-14	Pos - 36.2	2018-06-18	NEG
Shelter J	36								16	2018-05-13	Weak Pos-37.3					2018-05-21	Weak Pos - 37.7					2018-05-29	Pos - 35.4					2018-06-07	NEG	2018-06-14	NEG
Shelter K	37								13	2018-03-29	Pos - 27.8					2018-04-04	Pos - 33.1					2018-04-11	Pos - 33.6					2018-04-23	NEG	2018-05-03	NEG
Shelter K	38								4	2018-03-29	Pos - 26.3					2018-04-02	Pos - 30.4					2018-04-16	NEG					2018-04-23	NEG
Shelter K	39								36	2018-04-04	Pos - 32.1					2018-04-23	Weak Pos-37.2					2018-05-03	Pos - 36.2					2018-05-10	Weak Pos-37.8	2018-05-16	NEG	2018-05-21	NEG
Shelter K	40								85	2018-04-04	Pos - 28.9					2018-04-11	Pos - 27.7					2018-04-18	Pos - 27.1					2018-04-25	Pos - 28.9	2018-05-10	Pos - 29.1	2018-06-28	Weak Pos-37.3	2018-07-18	NEG	2018-08-06	NEG
Shelter L	41								6	2019-07-08	pos-34.1					2019-07-14	weak pos-37.2					2019-07-23	NEG					2019-07-29	NEG
Shelter M	42								24	2017-02-03	Pos -29.7					2017-02-27	Weak Pos-38					2017-03-23	NEG
Shelter M	43								17	2017-02-03	Pos - 35.3					2017-02-20	Pos - 36.1					2017-02-27	NEG					2017-03-06	NEG
Shelter M	44								18	2017-02-03	Pos - 29.4					2017-02-21	Pos - 32.7					2017-02-27	NEG					2017-03-06	NEG
Shelter N	45								18	2017-08-10	Weak Pos - 37					2017-08-28	Pos - 36					2017-09-18	NEG					2017-09-26	NEG
Shelter N	46								19	2017-08-10	Weak Pos - 37.2					2017-08-29	Weak Pos - 37.8					2017-09-18	NEG					2017-09-26	NEG
Shelter N	47								47	2017-08-10	Pos - 29.5					2017-08-29	Pos - 28.5					2017-09-18	Pos - 36.3					2017-09-26	Weak Pos-37.6	2017-10-04	NEG	2017-10-16	NEG
Shelter N	48								55	2017-08-10	Pos - 29.1					2017-08-28	Weak Pos - 37.5					2017-09-18	Weak Pos-37.6					2017-10-04	Pos - 36.9	2017-10-16	NEG	2017-10-24	NEG
Shelter N	49								39	2017-08-10	Pos - 36.8					2017-08-29	Pos - 32.7					2017-09-18	Pos - 35.6					2017-10-04	NEG	2017-10-16	NEG
Shelter N	50								19	2017-08-10	Weak Pos - 37.4					2017-08-29	Weak Pos-38.7					2017-09-18	NEG					2017-09-26	NEG
Shelter N	51								23	2017-08-16	Pos - 31.6					2017-09-08	Weak Pos-39.2					2017-09-18	NEG					2017-09-26	NEG
Shelter N	52								15	2017-08-16	Pos - 36.7					2017-08-31	Weak Pos-37.2					2017-09-26	NEG					2017-10-04	NEG
Shelter N	53								23	2017-08-16	Pos - 32.4					2017-09-08	Pos - 36.4					2017-09-20	NEG
Shelter N	54								23	2017-08-16	Pos - 30.6					2017-09-08	Pos - 36.8					2017-09-20	NEG					2017-10-04	NEG
Shelter N	55								23	2017-08-16	Pos - 35.4					2017-09-08	Weak Pos-37.7					2017-09-20	NEG					2017-10-04	NEG
Shelter N	56								12	2017-08-16	Pos - 34.3					2017-08-28	Pos - 35.2					2017-09-18	NEG					2017-09-26	NEG
Shelter N	57								32	2017-08-17	Weak Pos - 37.9					2017-08-29	Pos - 32.8					2017-09-18	Weak Pos-38.1					2017-10-04	Suspect	2017-10-16	Suspect	2017-10-24	NEG	2017-10-31	NEG
Shelter N	58								21	2017-08-17	Suspect					2017-08-23	Weak Pos - 37.6					2017-09-13	Weak Pos-37.5					2017-09-20	NEG	2017-10-04	NEG
Shelter N	59								44	2017-08-21	Pos - 28.2					2017-09-13	Pos - 36.1					2017-09-26	Weak Pos-38.5					2017-10-04	Pos - 36.5	2017-10-16	NEG
Shelter N	60								48	2017-08-29	Pos - 32.2					2017-09-18	Pos - 35.4					2017-10-04	Pos - 34.6					2017-10-16	Pos - 36.3	2017-10-24	NEG	2017-10-31	NEG
Shelter N	61								9	2017-08-22	Pos - 33.4					2017-08-31	Pos - 36.9					2017-09-18	NEG					2017-09-26	NEG
Shelter O	62								20	2018-09-04	weak pos-38.2					2018-09-24	weak pos-38.2					2018-10-03	NEG
Shelter O	63								85	2018-09-11	pos-23.4					2018-10-22	pos-34.4					2018-11-05	pos-28.4					2018-12-05	pos-33.7	2019-01-14	NEG
Shelter O	64								23	2018-09-11	NEG					2018-11-05	pos-32					2018-11-28	weak pos-38.8					2019-01-02	NEG
Shelter O	65								21	2018-09-17	pos-31.9					2018-10-08	weak pos-38.6					2018-10-22	NEG
Shelter O	66								35	2018-09-17	pos-30.2					2018-10-22	weak pos-37.3					2018-11-28	NEG
Shelter O	67								28	2018-09-17	pos-35.2					2018-10-01	weak pos-40					2018-10-15	weak pos-37.1					2018-10-29	NEG
Shelter O	68								184	2018-10-22	pos-22.1					2018-11-05	pos-18.6					2019-01-02	pos-31.1					2019-02-06	pos-34	2019-03-19	pos-34.5	2019-04-24	weak pos-37.3	2019-05-15	NEG
Shelter O	69								21	2018-11-28	pos-31.5					2018-12-19	weak pos-37.6					2019-01-23	NEG
Shelter O	70								63	2019-04-03	NEG					2019-04-17	pos-21.3					2019-04-22	pos-24.4					2019-05-01	pos-26.5	2019-05-29	pos-35.3	2019-06-12	weak pos-39.7	2019-06-19	weak pos-37.5	2019-07-01	NEG
Shelter O	71								49	2019-05-29	Pos-28.8					2019-06-12	pos-34.7					2019-06-26	weak pos-39.9					2019-07-01	pos-36.6	2019-07-17	weak pos-37.4	2019-08-08	NEG
Shelter P	72								7	2015-05-12	Pos- 33.6	2015-05-19	5	6	6	2015-05-19	Pos- 24.7
Shelter P	73								35	2015-05-12	Pos-36.3	2015-05-19	6	5.5	6	2015-05-19	Pos- 36.4					2015-05-28	Pos-36.5					2015-06-16	Weak Pos- 38.4	2015-06-23	Neg	2015-06-29	Neg
Shelter P	74								73	2015-05-12	Pos- 32.8	2015-05-19	6	5	6	2015-05-19	Pos-36.4					2015-05-28	Pos- 35.4					2015-06-02	Weak Pos- 37.9	2015-06-16	Weak Pos-38.1	2015-06-23	Neg	2015-06-29	Neg	2015-07-24	Weak Pos- 37.2
Shelter P	75								35	2015-05-19	Pos- 34.7	2015-05-19	6	6	6	2015-06-23	Pos- 32.1
Shelter P	76								56	2015-05-19	Pos- 33.7	2015-05-19	6	6	6	2015-05-28	Pos- 35.4					2015-06-02	Weak Pos- 38.8					2015-06-16	Pos- 36	2015-06-23	Weak Pos- 37.2	2015-06-29	Weak Pos- 37.8	2015-07-06	Neg	2015-07-14	Weak Pos-38.2	2015-07-20	Neg	2015-07-24	Neg
Shelter P	77								98	2015-05-19	Pos- 32.4	2015-05-19	6	6	6	2015-05-28	Pos- 34.1					2015-06-02	Weak Pos- 35.6					2015-06-16	Pos-30.8	2015-06-23	Pos- 35.8	2015-06-29	Pos- 34.3	2015-07-06	Pos- 36.9	2015-07-14	Weak Pos- 38.4	2015-07-20	Neg	2015-07-24	Weak Pos- 37.2	2015-07-27	Pos- 36.9	2015-08-03	Weak Pos- 38.2	2015-08-10	Weak Pos- 39.3	2015-08-17	Weak Pos- 39.3
Shelter P	78								74	2015-05-28	Pos- 36.5	2015-05-22	6	6	5.5	2015-06-02	Pos- 32.7					2015-06-09	Pos-33.7					2015-06-16	Pos- 36.1	2015-06-23	Pos- 34.3	2015-06-29	Weak Pos- 38.1	2015-07-06	Pos- 35.4	2015-07-14	Pos- 36.4	2015-07-20	Pos- 32.9	2015-07-27	Neg	2015-08-03	Pos- 33.6	2015-08-10	Pos- 36.1	2015-08-17	Neg	2015-09-01	Neg
Shelter P	79								118	2015-06-09	Pos- 29.2					2015-06-23	Pos- 31.8					2015-06-29	Pos- 31.1					2015-07-06	Pos- 31.8	2015-07-14	Pos- 27.8	2015-07-20	Neg	2015-07-27	Weak Pos- 38.5	2015-08-03	Pos- 34	2015-08-17	Weak Pos- 39.1	2015-08-25	Weak Pos- 34.9	2015-09-01	Suspect	2015-09-21	Pos-35.4	2015-10-05	Pos- 31
Shelter Q	80								28	2020-01-23	POS - 29.1					2020-01-29	POS - 29.1					2020-02-12	WEAK POS - 38.5					2020-02-20	POS - 36.7	2020-02-27	NEG	2020-03-03	NEG
Shelter R	81	3 months	mix	2015-09-13	9/15/15; 10/9/15			2015-09-25	19	2015-10-14	Pos-29.6	2015-10-14	6	5	5.5	2015-11-02	Weak Pos- 37.9					2015-11-09	neg					2015-11-17	neg
Shelter R	82	1 year	Pitbull x	2015-08-07	8/7/15; 9/9/15			2015-08-15	34	2015-10-14	Pos-38.6	2015-10-14	6	6	6	2015-11-02	Neg
Shelter R	83	2 years	Chihuahua	2015-08-23	8/26/15; 9/23/15			2015-09-02	34	2015-10-14	Pos-30.9	2015-10-14	6	6	5	2015-11-02	Pos- 35					2015-11-09	Pos-35.4					2015-11-17	Pos- 35	2015-11-24	Neg
Shelter R	84								35	2015-11-02	Pos- 33.6	2015-11-02	6	6	5.5	2015-11-09	Pos- 35.3					2015-11-17	Pos- 33.1					2015-11-24	Weak Pos- 38.6	2015-11-30	Pos-37.9	2015-12-07	Pos-37.4	2015-12-15	Neg
Shelter R	85								33	2016-09-07	Pos- 20.1					2016-09-14	Weak Pos- 38.2					2016-09-26	Weak Pos- 37.3					2016-10-04	Pos- 36.6	2016-10-10	Weak Pos- 38.7	2016-10-17	Neg
Shelter R	86								7	2016-09-07	Pos- 31.0					2016-09-14	Pos- 34.1					2016-09-26	NEG
Shelter S	87								28	2017-12-14	Pos - 33.6					2017-12-27	Weak Pos-37					2018-01-11	Weak Pos-38.8					2018-01-17	NEG	2018-01-24	Suspect	2018-01-31	NEG	2018-02-07	NEG
Shelter S	88								55	2017-12-14	Pos - 23.2					2017-12-27	Pos - 31.1					2018-01-11	Pos - 36.9					2018-01-17	Pos - 34.4	2018-01-31	Pos - 34.5	2018-02-07	Weak Pos-39.3	2018-02-12	NEG	2018-02-19	NEG
Shelter S	89								48	2017-12-14	Pos - 27.3					2017-12-27	Pos - 30.6					2018-01-11	Weak Pos-37.1					2018-01-17	Weak Pos-37.4	2018-01-31	Pos - 36.1	2018-02-07	NEG	2018-02-12	NEG
Shelter S	90								48	2017-12-14	Pos - 24.5					2017-12-27	Pos - 29.5					2018-01-11	Weak Pos-37.4					2018-01-17	Pos - 36.1	2018-01-31	Weak Pos-37.1	2018-02-07	NEG	2018-02-12	NEG
Shelter S	91								48	2017-12-14	Pos - 25					2017-12-27	Pos - 31.2					2018-01-11	Pos - 35.7					2018-01-17	Pos - 34.9	2018-01-31	Weak Pos-37.2	2018-02-07	NEG	2018-02-12	NEG
Shelter S	92								48	2017-12-14	Pos - 28.7					2017-12-27	Pos - 32.2					2018-01-11	Weak Post-37.2					2018-01-17	Pos - 36.6	2018-01-31	Pos - 34.5	2018-02-07	NEG	2018-02-12	NEG
Shelter S	93								48	2017-12-14	Pos - 27.6					2017-12-27	Pos - 35.2					2018-01-11	Suspect					2018-01-17	Weak Pos-37.1	2018-01-31	Pos - 35.8	2018-02-07	NEG	2018-02-12	NEG
Shelter S	94								34	2017-12-14	Pos - 26.1					2017-12-27	Pos - 28.2					2018-01-11	Pos - 36.8					2018-01-17	Pos - 35.7	2018-01-31	Suspect	2018-02-07	NEG	2018-02-12	NEG
Shelter S	95								6	2017-12-14	Pos - 36.5					2017-12-20	Pos - 36.1					2017-12-27	NEG					2018-01-03	NEG
Shelter S	96								6	2017-12-14	Pos - 36.5					2017-12-20	Pos - 31.7					2017-12-27	NEG					2018-01-03	NEG
Shelter S	97								60	2017-12-14	Pos - 28.8					2018-01-03	Pos - 33.2					2018-01-11	Pos - 35.2					2018-01-17	Pos - 35.1	2018-01-31	Weak Pos-38.7	2018-02-07	Weak Pos-39	2018-02-12	Weak Pos-37.1	2018-02-19	NEG	2018-02-21	NEG
Shelter S	98								6	2017-12-14	Pos - 33.6					2017-12-20	Pos - 32.1					2017-12-27	NEG					2018-01-03	NEG
Shelter S	99								6	2017-12-14	Pos - 32.9					2017-12-20	Weak Pos-37.7					2017-12-27	NEG					2018-01-03	NEG
Shelter S	100								36	2017-12-19	Pos - 31.9					2018-01-03	Suspect					2018-01-11	Weak Pos-37.2					2018-01-24	Weak Pos-37.3	2018-01-31	NEG	2018-02-07	NEG
Shelter S	101								15	2017-12-19	Pos - 34.1					2018-01-03	Weak Pos - 38.5					2018-01-11	NEG					2018-01-17	NEG
Shelter T	102								61	2019-11-14	POS - 26.8					2019-12-10	POS - 31.7					2019-12-19	POS - 32.4					2020-01-14	POS - 35.0	2020-01-23	NEG	2020-01-31	NEG
Shelter T	103								5	2019-11-14	WEAK POS - 39.3					2019-11-19	WEAK POS - 38.0					2019-12-10	NEG					2019-12-19	NEG
Shelter T	104								70	2019-11-14	POS - 20.4					2019-12-10	POS - 34.2					2019-12-19	POS - 32.1					2020-01-14	WEAK POS - 37.8	2020-01-23	POS - 34.0	2020-01-31	NEG	2020-02-11	Suspect
Shelter U	105								57	2017-11-06	Pos - 27.9					2017-11-19	Pos - 30.4					2017-12-05	Pos - 36					2018-01-02	Weak Pos - 38.5	2018-01-16	NEG	2018-01-23	NEG
Shelter U	106								78	2017-11-06	Pos - 26.1					2017-11-19	Pos - 33.7					2017-12-05	Pos - 35.3					2018-01-02	Weak Pos 0 39.2	2018-01-16	Suspect	2018-01-23	Weak Pos-39.4	2018-01-31	NEG	2018-02-06	NEG
Shelter U	107								92	2017-11-06	Pos - 23.2					2017-11-19	Pos - 29.2					2017-12-05	Pos - 30.3					2018-01-02	Pos - 36.8	2018-01-16	NEG	2018-01-23	Suspect	2018-01-30	Weak Pos-39.1	2018-02-06	Pos - 30.2	2018-02-19	NEG	2018-02-28	NEG
Shelter U	108								29	2017-11-06	Pos - 23.5					2017-11-19	Pos - 31.8					2017-12-05	Pos - 36.1					2018-01-02	NEG	2018-01-11	Suspect
Shelter U	109								71	2017-11-06	Pos - 28.8					2017-11-19	Pos - 33.6					2017-12-05	Pos - 33.4					2018-01-02	Weak Pos-39.8	2018-01-16	Weak Pos-37.5	2018-01-30	NEG	2018-02-06	NEG
Shelter V	110	2 yr		2016-01-13	2016-01-13				14	2016-01-27	Pos-39.7	2016-03-02	6	5.5	6	2016-02-10	Pos- 36.1					2016-02-17	NEG					2016-03-02	NEG
Shelter V	111	2 yr		2015-12-27					5	2016-01-27	Pos-29.8					2016-02-01	Pos- 35.9					2016-02-17	Suspect					2016-03-16	NEG
Shelter V	112								14	2016-02-03	Weak Pos-38.7					2016-02-17	Pos- 36.6					2016-03-16	NEG					2016-03-24	NEG
Shelter V	113								14	2016-02-03	Pos- 34.9					2016-02-17	Weak Pos- 37					2016-03-16	NEG					2016-03-24	NEG
Shelter W	114								34	2018-08-02	Pos - 28.4					2018-08-13	Pos - 35.1					2018-08-13	Pos - 35.1					2018-08-20	Pos - 33.2	2018-09-05	weak pos-37.7	2018-09-17	suspect	2018-09-24	suspect	2018-09-26	NEG	2018-10-01	NEG
Shelter W	115								21	2019-06-10	pos-28					2019-06-25	pos-35.4					2019-07-01	pos-33.9					2019-07-15	Suspect
Shelter W	116								8	2019-06-10	weak pos-38.3					2019-06-18	weak pos-37					2019-06-25	NEG
Shelter X	117								18	2015-05-01	Pos- 33					2015-05-14	Neg					2015-05-19	Weak Pos- 38.5					2015-05-28	Neg	2015-06-02	Neg
Shelter X	118								32	2015-05-01	Pos- 31.2					2015-05-14	Weak Pos- 37.1					2015-06-02	Pos- 34.8
Shelter Y	119								48	2016-03-16	Pos- 29.9	2016-03-16	0	6	0	2016-03-28	Pos- 25.6	2016-04-07	6	6	5.5	2016-04-04	POS- 23.9					2016-04-07	POS- 34.2	2016-04-13	POS- 32.7	2016-04-20	Weak Pos- 37.4	4/26/2016?	Weak Pos- 39.5	2016-05-03	Pos 35.5	2016-05-10	NEG
Shelter Y	120								22	2016-03-16	Weak Pos- 38.3	2016-03-16	5.5	6	6	2016-03-28	Weak Pos- 37.8	2016-04-07	6	6	6	2016-04-04	Weak Pos- 39.8					2016-04-07	POS- 36.7	2016-04-13	NEG
Shelter Y	121								12	2016-03-16	Weak Pos- 38.4	2016-03-16	0	6	6	2016-03-28	Weak Pos-37.4					2016-04-04	NEG					2016-04-07	NEG
Shelter Y	122								77	2016-03-16	Weak Pos- 37.9	2016-03-16	1	6	1	2016-03-28	Pos- 21.2	2016-04-07	6	6	4	2016-04-04	Weak Pos- 37.1					2016-04-07	POS- 33	2016-04-13	POS- 31.0	2016-04-20	POS-32.3	2016-04-26	Pos 34.9	2016-05-03	Pos 34.7	2016-05-10	Weak Pos 37.0	2016-05-17	Pos 33.8	2016-05-23	Weak Pos 38.6	2016-06-01	Weak Pos 37.2	2016-06-07	NEG
Shelter Y	123								28	2016-03-16	Weak Pos- 37.4	2016-03-16	1	6	1	2016-03-28	Pos- 35.4	2016-04-07	6	6	6	2016-04-04	POS- 28.9					2016-04-07	POS- 35.2	2016-04-13	POS- 36.5			2016-04-26	Suspect	2016-05-03	NEG
Shelter Y	124								14	2016-03-16	Weak Pos- 47.3	2016-03-16	0	6	0	2016-03-30	Pos- 39					2016-04-20	NEG
Shelter Y	125								48	2016-03-16	Pos- 30.3	2016-03-16	0	6	0	2016-03-28	Pos- 34.1	2016-04-07	5.5	6	6	2016-04-04	39.9					2016-04-07	36.5	2016-04-13	38	2016-04-20	33.2	2016-04-26	Pos 35.1	2016-05-03	Weak Pos 38.1	2016-05-10	NEG
Shelter Y	126								55	2016-03-16	Pos- 22.3	2016-03-16	0	6	0	2016-03-28	Pos- 25.1	2016-04-07	6	6	6	2016-04-04	POS- 31.1					2016-04-07	POS-31.7	2016-04-13	POS-32.1	2016-04-20	POS-34.0	2016-04-26	Pos 36.6	2016-05-03	Pos 33.6	2016-05-10	Weak Pos 37.2	2016-05-17	NEG
Shelter Y	127								35	2016-03-16	Pos- 24.1	2016-03-16	1	6	5.5	2016-03-28	Pos- 29	2016-04-07	6	6	4.5	2016-04-04	POS- 36.3					2016-04-07	POS-36.4	2016-04-13	POS-35.7	2016-04-20	POS- 33.4	2016-04-26	NEG
Shelter Y	128								77	2016-03-16	Pos- 28	2016-03-16	1	6	6	2016-03-28	Pos- 24.4	2016-04-07	6	6	6	2016-04-04	POS- 28.1					2016-04-07	POS-27.1	2016-04-13	POS-35.1	2016-04-20	POS- 36.5	2016-04-26	Pos 35.8	2016-05-03	Pos 36.1	2016-05-10	Weak Pos 37.2	2016-05-17	Weak Pos 37.8	2016-05-23	Pos 36.2	2016-06-01	Weak Pos 37.1	2016-06-07	NEG
Shelter Y	129								48	2016-03-16	Weak Pos- 39.3	2016-03-16	1	6	1	2016-03-28	Pos- 27.5	2016-04-07	6	6	1	2016-04-04	POS-29					2016-04-07	POS- 30.1	2016-04-13	POS- 34.7	2016-04-20	POS- 34.6	2016-04-26	Pos 35.8	2016-05-03	Pos 24.8	2016-05-10	NEG
Shelter Y	130								0	2016-03-28	Weak Pos-38	2016-03-16	0	6	6	2016-03-28	Weak Pos- 38					2016-04-04	NEG
Shelter Y	131								10	2016-03-28	Pos- 32.7	2016-04-07	6	6	5.5	2016-04-07	POS- 35.5					2016-04-13	NEG
Shelter Z	132								33	2016-03-24	Pos- 34.2	2016-03-24	6	6	2	2016-03-30	Pos- 34.7					2016-04-05	POS- 33.3					2016-04-20	Suspect	2016-04-26	Weak Pos 37.0	5/3/206	NEG
Shelter Z	133								40	2016-03-24	Pos- 35.3	2016-03-24	6	6	4.5	2016-03-30	NEG					2016-04-05	Weak Pos- 37.1					2016-04-20	POS- 35.1	2016-04-26	Suspect	2016-05-03	Weak Pos 37.2	2016-05-10	NEG
Shelter Z	134								54	2016-03-24	Pos- 35.2	2016-03-24	6	6	5	2016-03-30	Pos- 30.6					2016-04-05	Weak Pos- 37					2016-04-20	Weak Pos- 37.1	2016-04-26	Weak Pos-37.4	2016-05-03	Weak Pos 39.6	2016-05-10	Pos 34.1	2016-05-17	Pos 36.5	2016-05-23	NEG
Shelter Z	135								40	2016-03-24	Pos- 35.8	2016-03-24	6	6	4	2016-03-30	Pos- 34.6					2016-04-05	POS- 35.8					2016-04-20	POS- 33.0	2016-04-26	Weak Pos-37.2	2016-05-03	Pos 35.4	2016-05-10	NEG
Shelter Z	136								54	2016-03-30	Pos- 33.4	2016-03-30	6	6	5	2016-04-05	POS- 33					2016-04-20	POS- 34.8					2016-04-26	Pos 33.8	2016-05-03	Pos 36.4	2016-05-10	Weak Pos 37.8	2016-05-17	Pos 35.8	2016-05-23	Pos 36.2	2016-06-07	NEG
Shelter Z	137								54	2016-03-30	Pos- 35.4					2016-04-05	POS- 35.2					2016-04-20	POS- 34.0					2016-04-26	Pos 34.1	2016-05-03	Pos 35.2	2016-05-17	Pos 35.3	2016-05-23	Pos 36.1	2016-06-07	NEG
Shelter Z	138								54	2016-03-30	Pos- 34.3					2016-04-05	POS- 35.9					2016-04-20	POS-33.3					2016-05-10	Weak Pos 37.8	2016-05-17	Weak Pos 39.1	2016-05-23	Pos 33.5	2016-06-01	NEG
Shelter Z	139								15	2016-04-05	Weak Pos- 37.1					2016-04-20	Weak POS- 38.1					2016-04-20	Weak POS- 38.1					2016-04-26	NEG
Shelter Aa	140								25	2018-10-31	pos-27.3					2018-11-25	pos-35.5					2019-01-13	Suspect					2019-01-14	Suspect	2019-01-27	NEG	2019-02-03	NEG
Shelter Aa	141								39	2018-11-06	pos-19					2018-12-15	weak pos-37.5					2018-12-16	NEG					2018-12-26	NEG
Shelter Aa	142								53	2018-11-23	pos-31.2					2018-12-15	pos-36.4					2019-01-01	pos-35.1					2019-01-08	pos-33.9	2019-01-15	weak pos-38.9	2019-01-27	NEG	2019-01-28	NEG	2018-02-05	NEG
Shelter Bb	143								49	2015-08-24	Pos- 35.2					2015-09-16	Pos- 33.3					2015-10-05	Neg					2015-10-12	Weak Pos- 39.3	2015-10-26	Neg	2015-10-29	Neg
Shelter Bb	144								132	2016-12-13	Pos - 19.9					2017-01-10	Pos - 30.8					2017-02-06	Pos - 32.1					2017-02-22	Pos - 29.3	2017-03-20	Pos - 35.3	2017-04-24	Pos - 36.2	2017-06-05	Suspect	2017-06-20	NEG
Shelter Bb	145								125	2016-12-20	Pos - 25					2017-01-10	Pos - 32.4					2017-02-06	Pos - 35.5					2017-02-22	Pos - 36.3	2017-03-20	NEG	2017-03-29	Weak Pos-37.5	2017-04-24	Pos - 32.4	2017-06-05	NEG	2017-06-20	NEG
Shelter Bb	146								7	2017-08-10	Pos - 20.7					2017-08-17	Pos - 20.2					2017-09-13	NEG					2017-09-20	NEG
Shelter Bb	147								56	2017-08-17	Pos - 26.6					2017-09-13	Weak Pos-37.7					2017-09-25	NEG					2017-09-27	Weak Pos-38.4	2017-10-10	NEG	2017-10-12	Weak Pos-38.7	2017-10-24	NEG	2017-11-02	NEG
Shelter Bb	148								54	2017-08-17	Pos - 28.7					2017-09-13	Pos - 32.3					2017-09-25	Weak Pos-37.3					2017-10-10	Weak Pos-39.1	2017-10-24	NEG	2017-11-02	NEG
Shelter Bb	149								27	2017-08-17	Pos - 28.8					2017-09-13	Weak Pos-37.5					2017-09-25	NEG					2017-09-27	NEG
Shelter Bb	150								39	2017-08-17	Pos - 23.2					2017-09-25	Weak Pos-37.6					2017-10-10	NEG					2017-10-12	NEG
Shelter Cc	151								79	2019-11-17	POS - 33.3					2019-12-03	POS - 33.4					2019-12-15	POS - 33.7					2020-01-12	POS - 37.0	2020-01-18	Weak POS - 37.9	2020-02-04	POS - 36.0	2020-02-19	NEG	2020-02-25	NEG
Shelter Cc	152								18	2019-11-15	POS - 33.6					2019-12-03	POS - 36.6					2019-12-14	NEG
Shelter Dd	153								23	2017-09-18	Pos - 36.3					2017-09-21	Pos - 36.2					2017-09-28	Weak Pos-38.1					2017-10-04	NEG	2017-10-11	Weak Pos-37.4	2017-10-24	NEG	2017-10-30	NEG
Shelter Dd	154								3	2017-09-18	Pos - 32.5					2017-09-21	Pos - 35.1					2017-09-28	NEG					2017-10-04	NEG	2017-10-11	NEG
Shelter Dd	155								10	2017-09-18	Pos - 34					2017-09-21	Pos - 27.9					2017-09-28	Pos - 32.4					2017-10-04	NEG	2017-10-11	NEG
Shelter Ee	156	2 Yrs	Terrier/Dach	2015-06-05	2015-02-19	N	No		51	2015-06-24	Neg	2015-06-22	4.5	5	6	2015-06-29	Weak Pos- 38.1					2015-08-19	Weak Pos-39.1					2015-08-25	Neg
Shelter Ee	157	1 Yr	Terrier Mix	2015-05-09	2015-05-09	N	No		62	2015-06-24	Pos - 32.9	2015-06-22	5	6	6	2015-08-19	Neg					2015-08-25	Pos- 35.0					2015-09-30	Neg
Shelter Ee	158	2 Yrs	Chi/Terrier	2015-05-09	2015-05-09	N	Yes		62	2015-06-24	Pos - 34.1	2015-06-22	6	6	6	2015-08-19	Neg					2015-08-25	Pos- 35.9					2015-09-30	Neg
Shelter Ff	159								117	2016-11-17	Pos- 34.3					2016-11-17	Pos- 36.6					2017-01-23	Pos - 31					2017-03-14	Pos - 33.9	2017-05-11	NEG
Shelter Ff	160								67	2016-11-17	Pos- 30.0					2016-11-17	Pos- 28.0					2016-12-05	Pos - 32.8					2017-01-23	Pos - 32.6	2017-03-14	NEG
Shelter Ff	161								117	2016-11-17	Pos- 34.4					2016-12-05	Pos - 34.5					2017-01-23	Pos - 36.4					2017-03-14	Weak Pos-37.6	2017-05-11	NEG
Shelter Ff	162								18	2016-11-17	Pos- 34.5					2016-11-17	Pos- 37.0					2016-12-05	Weak Pos-37.9					2017-01-23	NEG
Shelter Ff	163								67	2016-11-17	Pos- 33.3					2016-11-17	Pos- 34.6					2016-12-05	Pos - 34.3					2017-01-23	Pos - 34.3	2017-03-14	NEG
Shelter Ff	164								67	2016-11-17	Weak Pos- 38.9					2016-11-17	Pos- 39.5					2016-12-05	Pos-36.7					2017-01-23	Pos - 35.7	2017-03-14	NEG
Shelter Ff	165								49	2016-12-05	Pos - 21.2					2017-01-23	Weak Pos-37					2017-03-14	NEG
Shelter Gg	166								20	2016-09-28	Pos- 30.5					2016-10-06	Pos- 34.7					2016-10-11	Weak Pos-37.7					2016-10-18	Weak Pos-37.6	2016-10-25	NEG	2016-11-02	NEG
Shelter Hh	167								12	2016-11-02	Pos- 32.4					2016-11-14	Pos- 36.7					2016-11-21	NEG					2016-11-28	NEG
Shelter Hh	168								14	2016-11-02	Suspect					2016-11-07	Weak Pos- 39.3					2016-11-14	NEG					2016-11-21	Weak Pos-38.2	2016-11-28	NEG	2016-12-01	NEG
Shelter Hh	169								69	2016-11-02	Pos- 29.8					2016-11-14	Pos- 30.6					2016-11-21	Pos- 32.1					2016-11-28	Pos- 31.4	2016-12-26	Pos - 36.3	2017-01-10	Pos - 33.2	2017-01-24	NEG	2017-02-08	NEG
Shelter Hh	170								71	2016-11-02	Pos- 19.6					2016-12-08	Pos - 29.8					2017-01-10	NEG					2017-01-12	Weak Pos-37.4	2017-01-30	NEG	2017-02-16	NEG
Shelter Hh	171								48	2016-11-02	Pos- 33.5					2016-11-14	Pos- 34.2					2016-11-21	Pos- 32.8					2016-11-28	Weak Pos- 38.2	2016-12-13	NEG	2016-12-20	Weak Pos-38.1	2016-12-26	NEG	2017-03-24	NEG
Shelter Hh	172								54	2016-11-02	Pos- 20.8					2016-11-14	Pos- 29.5					2016-12-01	POS-30.4					2016-12-08	Pos - 30.6	2016-12-20	Pos - 34.6	2016-12-26	Pos - 34.4	2017-01-10	NEG	2017-01-12	NEG
Shelter Hh	173								12	2016-11-02	Weak Pos- 37.2					2016-11-14	Pos- 34.5					2016-11-21	NEG					2016-12-01	NEG
Shelter Hh	174								48	2016-11-02	Pos- 27.3					2016-11-14	Pos- 33.5					2016-11-21	Pos- 31.9					2016-11-28	NEG	2016-12-01	Weak Pos-39.2.	2016-12-08	NEG	2016-12-20	Pos - 36.8	2017-01-19	NEG	2017-01-24	NEG
Shelter Hh	175								77	2016-11-02	Pos- 25.2					2016-11-14	Pos- 30.1					2016-11-28	Pos- 36.5					2016-12-05	Pos-36.3	2016-12-13	Suspect	2017-01-04	Weak Pos-38.5	2017-01-12	NEG	2017-01-18	Weak Pos-37.5	2017-01-27	NEG	2017-02-09	NEG
Shelter Hh	176								36	2016-11-02	Pos- 30.2					2016-11-17	NEG					2016-11-28	Weak Pos- 37.0					2016-12-08	Weak Pos-37.3	2017-02-09	NEG	2017-02-23	NEG
Shelter Hh	177								26	2016-11-02	Pos- 33					2016-11-14	Pos- 33.7					2016-11-21	Weak Pos- 38.7					2016-11-28	Pos- 34.3	2016-12-13	NEG	2016-12-20	NEG
Shelter Hh	178								26	2016-11-02	Pos- 36.6					2016-11-21	NEG					2016-11-28	Pos- 35.3					2016-12-05	NEG	2016-12-08	NEG	2016-12-13	NEG
Shelter Hh	179								87	2016-11-04	Pos- 25.2					2016-12-29	Weak Pos-37.8					2017-01-10	NEG					2017-01-12	Pos - 36.3	2017-01-27	NEG	2017-01-30	Pos - 36.9	2017-02-09	NEG	2017-02-16	NEG
Shelter Hh	180								46	2016-11-04	Pos- 34.9					2016-11-21	NEG					2016-11-28	Weak Pos- 37.6					2016-12-05	Weak Pos-37.6	2016-12-13	Weak Pos-37.2	2016-12-20	Weak Pos-38.9	2017-01-04	NEG	2017-01-10	NEG
Shelter Hh	181								52	2016-11-04	Pos- 22.4					2016-11-14	Pos- 30.4					2016-11-21	Weak Pos- 38.4					2016-11-28	Weak Pos- 37.3	2016-12-05	NEG	2016-12-08	Pos - 36.4	2016-12-13	NEG	2016-12-20	Weak Pos-38.9	2016-12-26	Pos - 36.6	2017-01-04	NEG	2017-01-10	NEG
Shelter Hh	182								14	2016-11-07	Pos- 32.6					2016-11-21	Weak Pos-37.5					2016-11-28	NEG					2016-12-01	NEG
Shelter Hh	183								49	2016-11-07	NEG					2016-11-28	Pos- 27.1					2016-12-05	Pos- 35.5					2016-12-13	Pos - 36.0	2017-01-04	Weak Pos-37.5	2017-01-16	Weak Pos-38.3	2017-01-24	Suspect	2017-02-01	NEG	2017-02-08	NEG
Shelter Hh	184								43	2016-11-07	Pos- 28					2016-11-21	Weak Pos- 37.1					2016-11-28	Pos- 34.5					2016-12-13	NEG	2016-12-20	Weak Pos-38	2016-12-26	NEG	2017-01-04	NEG
Shelter Hh	185								24	2016-11-07	Pos- 33.5					2016-11-21	Pos- 32.7					2016-12-01	Pos-35.6					2016-12-08	NEG	2016-12-20	NEG
Shelter Hh	186								83	2016-11-08	Pos- 23.9					2016-11-14	Pos- 22.2					2016-12-22	Pos - 28.5					2017-01-06	Weak Pos-39.3	2017-01-12	Pos - 36.5	2017-01-19	Suspect	2017-01-27	NEG	2017-01-30	Weak Pos-37.2	2017-02-09	Suspect	2017-02-16	NEG	2017-02-23	NEG
Shelter Hh	187								111	2016-11-11	Pos- 23.1					2016-12-22	Pos - 30.2					2017-01-04	Pos - 32.4					2017-01-19	Pos - 33.4	2017-02-08	Weak Pos-37.4	2017-02-16	Weak Pos-38.2	2017-03-02	Pos - 36.7	2017-03-27	NEG	2017-04-11	NEG
Shelter Hh	188								10	2016-11-11	Weak Pos- 37.7					2016-11-21	Pos- 36.5					2016-11-28	NEG					2016-12-01	NEG
Shelter Hh	189								62	2016-11-11	Pos- 32.5					2016-12-01	Weak Pos-37.7					2016-12-08	NEG					2017-01-12	Weak Pos-38.5	2017-01-18	NEG	2017-02-27	NEG
Shelter Hh	190								14	2016-11-14	Weak Pos- 37					2016-11-21	NEG					2016-11-28	Weak Pos- 37.0					2016-12-05	NEG	2016-12-16	NEG
Shelter Hh	191								7	2016-11-14	Pos- 36.3					2016-11-21	Pos- 36.6					2016-11-28	NEG					2016-12-01	NEG
Shelter Hh	192								60	2016-11-17	Pos- 29.7					2016-12-01	Weak Pos-38.5					2017-01-16	Weak Pos-37.3					2017-03-24	NEG
Shelter Hh	193								7	2016-11-28	Pos- 34.1					2016-12-05	Pos-36.6					2016-12-16	NEG					2016-12-20	NEG
Shelter Hh	194								22	2016-12-08	Weak Pos-38.2					2016-12-20	NEG					2016-12-30	Weak Pos-37.8					2017-01-12	NEG	2017-01-16	NEG
Shelter Hh	195								12	2016-12-08	Weak Pos-37.7					2016-12-20	Pos - 36.5					2017-01-06	NEG					2017-01-12	NEG
Shelter Hh	196								72	2016-12-13	Pos - 33.1					2017-01-06	Pos - 36.3					2017-01-12	Pos - 36.7					2017-01-19	Pos - 33.6	2017-01-30	Pos - 36.4	2017-02-09	Weak Pos-37.2	2017-02-16	NEG	2017-02-23	Weak Pos-39.2	2017-02-27	NEG	2017-03-02	NEG
Shelter Hh	197								98	2019-01-09	pos-27.7					2019-01-28	pos-28.1					2019-02-11	pos-36.6					2019-02-25	pos-32	2019-03-13	pos-29	2019-04-02	NEG	2019-04-10	weak pos-37.6	2019-04-15	NEG	2019-04-17	weak pos-38.5	2019-09-17	NEG
Shelter Hh	198								96	2019-01-09	pos-24.7					2019-01-28	pos-33.5					2019-02-11	pos-32					2019-02-25	pos-32.5	2019-03-13	pos-35.4	2019-04-02	NEG	2019-04-10	weak pos-37.5	2019-04-15	pos-36.6	2019-09-17	NEG
Shelter Hh	199								96	2019-01-09	pos-28.3					2019-01-28	pos-33.6					2019-02-11	pos-29.5					2019-02-25	pos-32.9	2019-03-13	pos-32.2	2019-04-02	NEG	2019-04-10	pos-33.4	2019-04-15	weak pos-37.9	2019-09-17	NEG
Shelter Ii	200								8	2018-05-15	Pos - 33.8					2018-05-23	Weak Pos-37.3					2018-06-06	NEG					2018-06-13	NEG
Shelter Ii	201								8	2018-05-15	Weak Pos-37.6					2018-05-23	Weak Pos-37.7					2018-06-06	NEG					2018-06-13	NEG
Shelter Ii	202								8	2018-05-15	Pos - 35.8					2018-05-23	Pos - 30.1					2018-06-06	NEG					2018-06-13	NEG
Shelter Ii	203								8	2018-05-15	Pos - 36.8					2018-05-23	Pos - 33.6					2018-06-06	NEG					2018-06-13	NEG
Shelter Ii	204								14	2020-01-16	POS - 31.3					2020-01-30	POS - 37.3					2020-02-04	NEG					2020-02-11	NEG
Shelter Ii	205								19	2020-01-16	POS - 33.0					2020-01-30	NEG					2020-02-04	WEAK POS - 38.3					2020-02-11	NEG	2020-02-20	NEG
Shelter Jj	206								15	2015-12-21	Pos-28.3	2015-12-22	6	6	6	2016-01-05	Pos- 32.1					2016-01-25	NEG
Shelter Kk	207								16	2019-05-06	NEG					2019-05-13	pos-28.4					2019-05-20	pos-35.1					2019-06-03	NEG	2019-05-29	Pos-36.3	2019-06-10	NEG
Shelter Kk	208								7	2019-06-03	Weak Pos-39.2					2019-06-10	weak pos-37.6					2019-06-17	NEG					2019-06-24	NEG
Shelter Kk	209								14	2019-06-03	Weak Pos-37.3					2019-06-10	pos-27.1					2019-06-17	pos-36.8					2019-06-24	NEG	2019-07-08	NEG
Shelter Kk	210								7	2019-06-03	Pos-32.6					2019-06-10	weak pos-39					2019-06-17	NEG					2019-06-24	NEG
Shelter Ll	211								133	2019-05-20	pos-33.1					2019-06-13	pos-34.2					2019-06-20	NEG					2019-07-01	pos-34.5	2019-07-11	pos-34.6	2019-07-25	pos-34.8	2019-08-13	suspect	2019-08-30	WEAK POS - 39.2	2019-09-06	WEAK POS - 37.5	2019-09-23	NEG	2019-09-30	WEAK POS - 39.5	2019-10-08	NEG	2019-10-14	NEG
Shelter Mm	212								50	2018-11-12	pos-34.8					2018-11-17	pos-35					2018-11-23	pos-24					2019-01-01	weak pos-38.2	2019-01-08	NEG	2019-01-15	NEG
Shelter Mm	213								76	2018-11-12	pos-31.5					2018-11-17	pos-35.5					2018-11-23	pos-33.7					2019-01-01	pos-36.1	2019-01-08	NEG	2019-01-15	weak pos-37.8	2019-01-27	pos-36.6	2019-02-03	NEG	2019-02-04	NEG
Shelter Mm	214								11	2018-11-12	pos-35.2					2018-11-17	pos-33.3					2018-11-23	pos-34.3					2019-01-01	NEG	2019-01-08	NEG
Shelter Mm	215								11	2018-11-12	pos-32.8					2018-11-17	pos-30.2					2018-11-23	pos-34.9					2019-01-01	NEG	2019-01-08	NEG
Shelter Mm	216								13	2018-11-12	weak pos-38.4					2018-11-17	pos-34.8					2018-11-25	pos-36.6					2018-12-02	NEG	2018-12-07	NEG
Shelter Mm	217								13	2018-11-12	pos-33.9					2018-11-17	weak pos-37.2					2018-11-25	pos-37.4					2018-12-02	NEG	2018-12-07	NEG
Shelter Mm	218								65	2018-11-12	pos-27.7					2018-11-17	pos-29.5					2018-11-25	pos-26.4					2018-12-02	pos-35	2018-12-07	pos-34.5	2018-12-16	pos-35.1	2018-12-26	pos-35.4	2019-01-02	pos-36.5	2019-01-09	NEG	2019-01-13	weak pos-38.3	2019-01-14	weak pos-37	2019-01-16	weak pos-37.5	2019-01-27	NEG	2019-01-30	NEG
Shelter Mm	219								25	2018-11-12	pos-33.6					2018-11-17	pos-33.6					2018-11-25	pos-33.4					2018-12-02	Suspect	2018-12-07	weak pos-38.8	2018-12-16	NEG	2018-12-26	NEG
Shelter Mm	220								51	2018-11-12	pos-29.3					2018-11-17	pos-28.8					2018-11-25	pos-29.9					2018-12-02	pos-36.4	2018-12-07	pos-33.4	2018-12-16	pos-35.3	2018-12-26	pos-33.9	2019-01-02	weak pos-38.5	2019-01-09	NEG	2019-01-13	NEG
Shelter Mm	221								25	2018-11-12	pos-31.6					2018-11-17	pos-33.2					2018-11-25	pos-32.9					2018-12-02	pos-34.6	2018-12-07	weak pos-37.2	2018-12-16	Suspect	2018-12-26	NEG	2019-01-02	NEG
Shelter Mm	222								34	2018-11-12	pos-33.6					2018-11-17	pos-36.5					2018-11-25	pos-37.1					2018-12-02	Suspect	2018-12-07	pos-32.6	2018-12-16	pos-28.3	2018-12-26	NEG
Shelter Mm	223								25	2018-11-12	pos-36.5					2018-11-17	pos-36.8					2018-11-25	pos-37.5					2018-12-02	Suspect	2018-12-07	pos-32.8	2018-12-16	NEG	2018-12-26	NEG
Shelter Mm	224								25	2018-11-12	pos-35.2					2018-11-17	pos-33.6					2018-11-25	pos-36.3					2018-12-02	weak pos-37.5	2018-12-07	weak pos-37.5	2018-12-16	NEG	2018-12-26	NEG
Shelter Mm	225								25	2018-11-12	pos-31.8					2018-11-17	pos-33.5					2018-11-25	pos-30.7					2018-12-02	weak pos-39.2	2018-12-07	pos-36.1	2018-12-16	NEG	2018-12-26	NEG
Shelter Mm	226								12	2018-11-12	NEG					2018-11-25	pos-35.9					2018-12-02	NEG					2018-12-07	weak pos-37.3	2018-12-16	NEG	2018-12-26	NEG
Shelter Mm	227								20	2018-11-12	pos-31.7					2018-11-17	weak pos-38					2018-11-25	pos-30					2018-12-02	weak pos-38	2018-12-07	NEG	2018-12-16	NEG
Shelter Mm	228								65	2018-11-12	pos-21.2					2018-11-17	pos-27.3					2018-11-25	pos-29.5					2018-12-02	pos-26.1	2018-12-07	pos-32	2018-12-16	pos-31.9	2018-12-26	pos-33.5	2019-01-02	weak pos-37.1	2019-01-13	pos-36.9	2019-01-14	weak pos-37.5	2019-01-16	pos-35.6	2019-01-27	NEG	2019-01-30	NEG
Shelter Mm	229								13	2018-11-12	pos-32.1					2018-11-17	pos-33.6					2018-11-25	pos-30.6					2018-12-02	NEG	2018-12-07	NEG
Shelter Mm	230								34	2018-11-12	pos-32.7					2018-11-17	pos-34					2018-11-25	pos-35					2018-12-02	Suspect	2018-12-07	NEG	2018-12-16	weak pos-37.8	2018-12-26	NEG	2019-01-02	NEG
Shelter Mm	231								63	2018-11-12	pos-26.2					2018-11-17	pos-27.3					2018-11-25	pos-33.8					2018-12-02	pos-33.6	2018-12-07	pos-35.3	2018-12-16	pos-35.8	2018-12-26	Suspect	2019-01-02	weak pos-38.2	2019-01-09	weak pos-38.8	2019-01-13	weak pos-38.7	2019-01-14	weak pos-37.8	2019-01-16	NEG	2019-01-27	NEG
Shelter Mm	232								25	2018-11-12	weak pos-39.7					2018-11-17	NEG					2018-11-25	pos-36.9					2018-12-02	weak pos-39.6	2018-12-07	weak pos-39.2	2018-12-16	NEG	2018-12-26	NEG
Shelter Mm	233								51	2018-11-12	pos-30.5					2018-11-17	pos-32.2					2018-11-25	pos-32.9					2018-12-02	pos-33.4	2018-12-07	pos-30.1	2018-12-16	pos-33.4	2018-12-26	weak pos-37.7	2019-01-02	weak pos-38.1	2019-01-09	NEG	2019-01-13	NEG
Shelter Mm	234								51	2018-11-12	pos-30					2018-11-17	pos-33.7					2018-11-25	pos-33.1					2018-12-02	weak pos-39.1	2018-12-07	pos-33.2	2018-12-16	pos-31.5	2018-12-26	pos-35.1	2019-01-02	weak pos-37.3	2019-01-09	NEG	2019-01-13	NEG
Shelter Mm	235								44	2018-11-12	pos-31.4					2018-11-17	pos-33.6					2018-11-25	pos-34.5					2018-12-02	pos-36.3	2018-12-07	pos-35.3	2018-12-16	pos-36.5	2018-12-26	pos-33.4	2019-01-02	NEG	2019-01-09	NEG
Shelter Mm	236								76	2018-11-12	pos-31.4					2018-11-17	pos-31.2					2018-11-25	pos-31.5					2018-12-02	pos-30.7	2018-12-07	pos-32.3	2018-12-16	pos-36.8	2018-12-26	pos-35	2019-01-02	pos-33.7	2019-01-09	pos-35.5	2019-01-13	pos-31.5	2019-01-14	pos-34.7	2019-01-16	pos-31.1	2019-01-27	pos-35.7	2019-01-30	NEG
Shelter Mm	237								76	2018-11-12	pos-32					2018-11-17	pos-33.6					2018-11-25	pos-32.5					2018-12-07	pos-32.6	2018-12-16	pos-32.8	2018-12-26	weak pos-37.5	2019-01-02	pos-36.6	2019-01-09	weak pos-37.6	2019-01-13	weak pos-37.1	2019-01-14	pos-35.5	2019-01-16	pos-34.3	2019-01-27	weak pos-39.4	2019-01-30	NEG	2019-02-02	NEG
Shelter Mm	238								65	2018-11-12	pos-29.8					2018-11-17	pos-33.1					2018-11-25	pos-29.5					2018-12-02	pos-33.6	2018-12-07	pos-33.1	2018-12-16	pos-34.9	2018-12-26	NEG	2019-01-02	weak pos-38	2019-01-13	pos-34.4	2019-01-14	weak pos-37.1	2019-01-16	pos-33.5	2019-01-27	NEG	2019-01-30	NEG
Shelter Mm	239								64	2018-11-12	pos-23.5					2018-11-17	pos-30.3					2018-11-23	pos-31.7					2019-01-02	NEG	2019-01-08	pos-36.4	2019-01-15	weak pos-37.1	2019-01-27	NEG	2019-02-04	NEG
Shelter Mm	240								64	2018-11-12	pos-25.5					2018-11-17	pos-29					2018-11-23	pos-29.6					2019-01-02	weak pos-38	2019-01-08	weak pos-37.3	2019-01-15	weak pos-39.5	2019-01-27	NEG	2019-02-04	NEG
Shelter Mm	241								13	2018-11-12	pos-29.1					2018-11-17	pos-35					2018-11-25	pos-36.6					2018-12-01	NEG	2018-12-07	NEG
Shelter Mm	242								76	2018-11-12	pos-30					2018-11-17	pos-28.6					2018-11-25	pos-29.1					2018-12-02	pos-31.5	2018-12-10	pos-35.4	2018-12-16	pos-31.7	2018-12-26	weak pos-37	2019-01-02	pos-34.7	2019-01-09	NEG	2019-01-13	weak pos-37.4	2019-01-13	pos-33.3	2019-01-27	weak pos-37.4	2019-01-30	NEG	2019-02-02	NEG
Shelter Mm	243								28	2018-11-12	pos-26.7					2018-11-17	pos-31.4					2018-11-25	pos-34					2018-12-02	pos-33.4	2018-12-10	pos-32.3	2018-12-16	Suspect	2018-12-26	NEG	2019-01-02	NEG
Shelter Mm	244								58	2018-11-12	Suspect					2018-11-17	pos-35.6					2018-11-25	pos-29.3					2018-12-02	pos-23	2018-12-10	pos-31	2018-12-16	pos-31	2018-12-26	pos-27.3	2019-01-02	pos-33.7	2019-01-09	pos-33.2	2019-01-14	weak pos-39.8	2019-01-16	Suspect	2019-01-27	NEG	2019-01-30	NEG
Shelter Mm	245								44	2018-11-12	weak pos-37.7					2018-11-17	pos-36.4					2018-11-25	pos-29.5					2018-12-02	pos-30.1	2018-12-10	pos-21.7	2018-12-16	pos-34.5	2018-12-26	pos-36.3	2019-01-02	NEG	2019-01-09	NEG
Shelter Mm	246								74	2018-11-12	Suspect					2018-11-17	pos-33.2					2018-11-25	pos-31					2018-12-02	pos-23.2	2018-12-10	pos-26.8	2018-12-16	pos-29.2	2018-12-26	pos-34.2	2019-01-02	pos-33.6	2019-01-09	pos-33.1	2019-01-13	pos-36.7	2019-01-14	pos-35.2	2019-01-16	pos-36.1	2019-01-27	NEG	2019-01-30	weak pos-38
Shelter Mm	247								51	2018-11-12	pos-31					2018-11-17	pos-32					2018-11-25	pos-35					2018-12-02	Suspect	2018-12-10	pos-32.7	2018-12-16	pos-33.2	2018-12-26	pos-39.2	2019-01-02	pos-36.7	2019-01-09	NEG	2019-01-13	NEG
Shelter Mm	248								20	2018-11-12	pos-31.2					2018-11-17	pos-32.7					2018-11-25	pos-35.1					2018-12-02	weak pos-37.4	2018-12-10	Suspect	2018-12-16	NEG	2018-12-26	NEG
Shelter Mm	249								28	2018-11-12	pos-33.5					2018-11-17	pos-34					2018-11-25	pos-36.1					2018-12-02	weak pos-39.2	2018-12-10	pos-35.4	2018-12-16	NEG	2018-12-26	NEG
Shelter Mm	250								28	2018-11-12	pos-30.3					2018-11-17	pos-35.4					2018-11-25	pos-34.6					2018-12-02	weak pos-38.2	2018-12-10	pos-36.4	2018-12-16	NEG	2018-12-26	NEG
Shelter Mm	251								20	2018-11-12	pos-32					2018-11-17	pos-33.7					2018-11-25	pos-36					2018-12-02	weak pos-38.3	2018-12-10	Suspect	2018-12-16	NEG	2018-12-26	NEG	2019-01-02	NEG	2019-01-09	NEG
Shelter Mm	252								44	2018-11-12	pos-36.8					2018-11-17	pos-34					2018-11-25	NEG					2018-12-02	NEG	2018-12-10	pos-33.7	2018-12-16	weak pos-39.3	2018-12-26	weak pos-38.3	2019-01-02	NEG	2019-01-09	NEG
Shelter Mm	253								16	2018-11-12	NEG					2018-11-17	weak pos-38.2					2018-11-25	NEG					2018-12-03	weak pos-37.1	2018-12-10	NEG	2018-12-16	NEG	2019-01-02	NEG
Shelter Mm	254								98	2018-11-12	pos-21.6					2018-11-17	pos-22.3					2018-11-25	pos-29.4					2018-12-03	pos-29.4	2018-12-10	pos-29.1	2018-12-16	pos-28.3	2018-12-26	pos-30.2	2019-01-02	pos-33	2019-01-09	pos-33.1	2019-01-13	pos-29.7	2019-01-14	pos-31.3	2019-01-16	pos-34.9	2019-01-27	pos-33.5	2019-01-30	pos-32.8
Shelter Mm	255								105	2018-11-12	pos-23					2018-11-17	pos-25.7					2018-11-25	pos-33.4					2018-12-03	pos-30.2	2018-12-10	pos-32.6	2018-12-16	pos-31.5	2018-12-26	pos-35.3	2019-01-02	pos-35	2019-01-09	Suspect	2019-01-13	pos-36.7	2019-01-14	weak pos-37.6	2019-01-16	Suspect	2019-01-27	weak pos-37.3	2019-01-30	weak pos-38.8
Shelter Mm	256								65	2018-11-12	pos-28.1					2018-11-17	pos-23					2018-12-03	pos-27.8					2018-12-10	pos-25.7	2018-12-16	pos-27.6	2018-12-26	pos-30.8	2019-01-02	NEG	2019-01-09	pos-34.2	2019-01-13	pos-34.2	2019-01-14	pos-34.3	2019-01-16	pos-34.2	2019-01-27	Suspect	2019-01-30	NEG	2019-02-02	NEG
Shelter Mm	257								98	2018-11-12	pos-21.2					2018-11-17	pos-22					2018-11-25	pos-21.3					2018-12-03	pos-27.6	2018-12-07	pos-26.2	2018-12-10	pos-28	2018-12-26	pos-29	2019-01-02	NEG	2019-01-09	pos-34.1	2019-01-13	weak pos-38.9	2019-01-14	NEG	2019-01-16	pos-36.8	2019-01-27	Suspect	2019-01-30	pos-36.4
Shelter Mm	258								5	2018-11-12	pos-20.7					2018-11-17	pos-18.1					2018-12-10	NEG
Shelter Mm	259								76	2018-11-12	pos-22					2018-11-17	pos-27.4					2018-12-03	pos-31					2018-12-10	pos-31.3	2018-12-16	pos-31.2	2018-12-26	pos-35.4	2019-01-02	pos-32.8	2019-01-09	Suspect	2019-01-13	NEG	2019-01-14	pos-36	2019-01-16	weak pos-39.5	2019-01-27	weak pos-37.5	2019-01-30	NEG	2019-02-02	Suspect
Shelter Mm	260								34	2018-11-12	pos-33					2018-11-17	pos-29.8					2018-12-03	weak pos-37.3					2018-12-10	weak pos-37.6	2018-12-16	weak pos-37.9	2018-12-26	NEG	2019-01-02	NEG
Shelter Mm	261								133	2018-11-12	pos-21.5					2018-11-17	pos-21.4					2018-11-25	pos-25.6					2018-12-03	pos-30.1	2018-12-07	pos-29	2018-12-07	pos-25.2	2018-12-26	pos-31.7	2019-01-02	pos-33.9	2019-01-09	weak pos-39.4	2019-01-13	pos-36	2019-01-14	pos-34.4	2019-01-16	weak pos-37.1	2019-01-27	NEG	2019-01-30	weak pos-38.7
Shelter Mm	262								51	2018-11-12	pos-30.7					2018-11-17	pos-32.5					2018-12-03	pos-36.9					2018-12-10	pos-35.9	2018-12-16	pos-29.9	2018-12-26	pos-34.1	2019-01-02	pos-35.9	2019-01-09	NEG	2019-01-13	NEG
Shelter Mm	263								79	2018-11-12	pos-28.6					2018-11-17	pos-32.1					2018-12-03	pos-32					2018-12-10	pos-33.8	2018-12-16	weak pos-37.1	2018-12-26	pos-35.7	2019-01-02	pos-29.2	2019-01-09	NEG	2019-01-13	pos-32.4	2019-01-27	NEG	2019-01-30	weak pos-39.1	2019-02-02	NEG	2019-02-06	NEG
Shelter Mm	264								76	2018-11-12	pos-27.5					2018-11-17	pos-26.1					2018-12-03	pos-30.9					2018-12-10	pos-31.1	2018-12-16	weak pos-39.2	2018-12-26	NEG	2019-01-02	pos-36.5	2019-01-09	Suspect	2019-01-13	weak pos-38.1	2019-01-14	weak pos-38.8	2019-01-16	pos-36.7	2019-01-27	weak pos-37.2	2019-01-30	NEG	2019-02-02	NEG
Shelter Mm	265								58	2018-11-12	pos-29.6					2018-11-17	pos-30.4					2018-12-03	pos-33.1					2018-12-10	pos-33.3	2018-12-16	pos-34	2018-12-26	NEG	2019-01-02	weak pos-37	2019-01-09	weak pos-39.5	2019-01-13	NEG	2019-01-14	NEG
Shelter Mm	266								34	2018-11-12	pos-34.1					2018-11-17	pos-35.1					2018-12-03	pos-32.8					2018-12-10	pos-34	2018-12-16	pos-35.5	2018-12-26	Suspect	2019-01-02	NEG	2019-01-09	NEG
Shelter Mm	267								65	2018-11-12	pos-30.5					2018-11-17	pos-33.9					2018-12-03	pos-31.7					2018-12-10	pos-30.6	2018-12-16	pos-33.9	2018-12-26	pos-35.6	2019-01-02	weak pos-35	2019-01-09	pos-35.7	2019-01-13	weak pos-38	2019-01-14	pos-36.7	2019-01-16	pos-31.2	2019-01-27	NEG	2019-01-30	Suspect	2019-02-02	NEG
Shelter Mm	268								29	2018-11-12	NEG					2018-11-17	pos-33.3					2018-12-03	pos-36.9					2018-12-10	weak pos-37.7	2018-12-16	pos-33.1	2018-12-26	NEG
Shelter Mm	269								17	2018-11-12	pos-34.6					2018-11-17	pos-23.1					2018-11-29	weak pos-37.6					2018-12-16	NEG
Shelter Mm	270								20	2018-11-12	pos-32.3					2018-11-17	NEG					2018-12-02	weak pos-39.3					2018-12-10	NEG	2018-12-16	NEG
Shelter Mm	271								44	2018-11-12	pos-29					2018-11-17	pos-32.2					2018-12-03	pos-34.5					2018-12-07	pos-31.9	2018-12-10	pos-32.1	2018-12-16	weak pos-38.6	2018-12-26	weak pos-39.8	2019-01-02	NEG	2019-01-09	NEG
Shelter Mm	272								91	2018-11-12	pos-32.4					2018-11-17	pos-34.7					2018-12-03	weak pos-37.7					2018-12-10	weak pos-37.6	2018-12-16	weak pos-39	2018-12-26	weak pos-37.2	2019-01-09	NEG	2019-01-13	weak pos-38.8	2019-01-27	weak pos-37.4	2019-01-30	weak pos-38	2019-02-02	weak pos-38.1	2019-02-06	NEG	2019-02-11	weak pos-37.5	2019-02-18	NEG
Shelter Mm	273								81	2018-11-17	pos-30.1					2018-12-03	pos-32.9					2018-12-10	pos-34.4					2018-12-16	pos-36.5	2018-12-26	weak pos-37.6	2019-01-02	weak pos-38.2	2019-01-09	weak pos-38.1	2019-01-13	weak pos-39.2	2019-01-14	NEG	2019-01-16	Suspect	2019-01-27	Suspect	2019-01-30	NEG	2019-02-02	Suspect	2019-02-06	pos-36
Shelter Nn	274								18	2020-03-13	POS - 30.1					2020-03-31	POS - 35.4					2020-04-28	NEG					2020-04-19	NEG
Shelter Nn	275								34	2020-03-25	POS - 35.9					2020-04-08	POS - 37.6					2020-04-28	POS - 36.0					2020-04-19	NEG	2020-06-02	NEG
Shelter Oo	276								58	2016-07-05	Pos 31.1	2016-07-18	6	6	6	2016-07-18	Pos 35.7					2016-08-02						2016-09-01	Weak Pos- 38.2	2016-09-23	NEG	2016-10-11	NEG
Shelter Oo	277								21	2016-07-11	Pos 25.9	2016-07-08	5	6	5	2016-07-13	Pos 29.5	2016-07-13	6	6	4.5	2016-08-01	Pos 36.3	2016-08-03	6	6	6	2016-08-16	NEG	2016-09-01	NEG
Shelter Oo	278								31	2016-08-01	Pos 36.4					2016-08-16	NEG					2016-09-01	Weak Pos- 37.3					2016-09-23	NEG	2016-10-03	NEG
Shelter Pp	279								7	2018-06-25	Weak Pos-37.3					2018-07-02	Weak Pos-38.4					2018-07-10	NEG					2018-07-16	NEG
Shelter A	280								77	2019-12-05	POS - 28.8					2020-01-16	NEG					2020-02-20	WEAK POS - 38.4					2020-02-27	NEG
Shelter A	281								42	2020-01-09	WEAK POS - 37.9					2020-02-06	NEG					2020-02-20	WEAK POS - 38.9					2020-02-25	NEG
Shelter B	282								60	2018-09-19	pos-32.2					2018-09-26	weak pos-37.7					2018-10-08	NEG					2018-10-21	weak pos-38.1	2018-11-12	NEG	2018-11-18	weak pos-39.1	2018-12-04	NEG	2018-12-11	NEG
Shelter B	283								28	2018-10-21	weak pos-37					2018-11-12	NEG					2018-11-18	weak pos-38.9					2018-12-04	NEG	2018-12-11	NEG
Shelter C	284								55	2018-04-25	Pos - 32.3					2018-05-08	Pos - 34.4					2018-06-06	NEG					2018-06-13	Pos - 36.4	2018-06-19	Weak Pos-381	2018-07-10	NEG	2018-07-11	NEG
Shelter C	285								21	2018-05-08	Weak Pos-38.4					2018-05-15	NEG					2018-05-29	Weak Pos-38.1					2018-06-06	NEG
Shelter C	286								111	2018-05-08	Pos - 27.8					2018-06-13	Pos - 36.4					2018-07-10	NEG					2018-07-11	Pos - 36.2	2018-07-23	NEG	2018-07-25	Weak Pos-39	2018-08-06	NEG	2018-08-08	Weak Pos-38.1	2018-08-27	Weak Pos-39.1	2019-09-05	NEG	2018-09-12	NEG
Shelter C	287								64	2018-05-08	Pos - 34.4					2018-06-13	Pos - 34.1					2018-07-10	Suspect					2018-07-11	Weak Pos-39.3	2018-07-23	Suspect	2018-07-25	NEG	2018-08-06	NEG
Shelter C	288								106	2018-05-29	Pos - 26.1					2018-06-13	Pos - 32					2018-07-10	Pos - 32.6					2018-07-11	Pos - 31.7	2018-07-23	Pos - 36.1	2018-08-06	Pos - 36.1	2018-08-27	suspect	2018-09-05	NEG	2018-09-12	pos-34.6	2018-09-17	NEG	2018-09-19	NEG
Shelter C	289								125	2018-05-29	Pos - 29.2					2018-06-13	Pos - 30.7					2018-07-10	Pos - 34					2018-07-11	Pos - 35	2018-07-23	Pos - 34.2	2018-08-06	Pos - 36.7	2018-08-27	weak pos-37.4	2018-09-05	weak pos-37.7	2018-09-12	pos-35.6	2018-09-17	NEG	2018-09-19	weak pos-39.2	2018-09-24	weak pos-38.7	2018-09-27	suspect	2018-10-01	weak pos-38.4
Shelter C	290								71	2018-05-29	Pos - 24.4					2018-06-13	Pos - 31.1					2018-07-10	Pos - 31.2					2018-07-11	Pos - 32.8	2018-07-23	Weak Pos - 37.6	2018-08-06	NEG	2018-08-08	Pos - 36.6	2018-08-27	NEG	2018-09-05	NEG
Shelter C	291								71	2018-05-29	Pos - 29.1					2018-06-13	Pos - 31.8					2018-07-11	Weak Pos-38.6					2018-08-06	NEG	2018-08-08	Weak Pos-39.6	2018-08-27	NEG	2018-09-05	NEG
Shelter E	292								4	2019-06-26	pos-35.1					2019-06-30	pos-35.7					2019-07-15	Suspect					2019-07-29	NEG	2019-08-05	NEG
Shelter G	293								30	2019-08-19	POS - 34.2					2019-08-28	NEG					2019-09-05	WEAK POS - 38.7					2019-09-18	WEAK POS - 37.0	2019-09-19	NEG	2019-09-20	Suspect	2019-09-22	NEG
Shelter G	294								17	2019-08-19	POS - 32.3					2019-08-28	NEG					2019-09-05	POS - 35.7					2019-09-18	NEG	2019-09-19	NEG
Shelter J	295								6	2018-05-08	Pos - 36.9					2018-05-13	NEG					2018-05-14	Weak Pos-38.2					2018-05-21	NEG	2018-05-29	NEG
Shelter J	296								32	2018-05-13	Weak Pos-37.3					2018-05-21	NEG					2018-05-29	Pos - 35.6					2018-06-07	NEG	2018-06-14	Weak Pos-37.1	2018-06-25	NEG
Shelter J	297								32	2018-05-13	Weak Pos-37.9					2018-05-21	Pos - 35.1					2018-05-29	Weak Pos-39.7					2018-06-07	NEG	2018-06-14	Pos - 34.6	2018-06-25	NEG
Shelter J	298								25	2018-05-13	Weak Pos-37.4					2018-05-21	NEG					2018-05-29	Pos - 36.9					2018-06-07	Weak Pos-37.2	2018-06-14	NEG	2018-06-18	NEG
Shelter K	299								35	2018-03-29	Pos - 34.1					2018-04-04	Pos - 35.4					2018-04-11	NEG					2018-04-16	Pos - 33.3	2018-04-23	NEG	2018-05-03	Weak Pos-38.4	2018-05-10	NEG	2018-05-16	NEG
Shelter K	300								31	2018-03-29	NEG					2018-04-02	Weak Pos-38.1					2018-04-09	NEG					2018-04-16	Pos - 36.3	2018-04-23	NEG	2018-05-03	Weak Pos-37.7	2018-05-10	NEG	2018-05-16	NEG
Shelter K	301								76	2018-03-29	Pos - 31.0					2018-04-04	Pos - 33.9					2018-04-11	NEG					2018-04-16	Pos - 35.6	2018-04-23	NEG	2018-04-30	Pos - 35.8	2018-05-16	Pos - 36	2018-05-21	Weak Pos-37.1	2018-05-23	Pos - 30.1	2018-05-30	Weak Pos-37.1	2018-06-06	NEG	2018-06-13	Pos - 35.8	2018-06-20	NEG	2018-06-28	NEG
Shelter K	302								153	2018-03-29	Pos - 34.6					2018-04-04	NEG					2018-04-09	NEG					2018-05-10	Pos - 29.2	2018-05-30	Pos - 30.6	2018-06-13	Pos - 35.9	2018-06-28	Pos - 31.3	2018-07-31	NEG	2018-08-08	Pos - 36.4	2018-08-29	weak pos-38	2018-09-26	Suspect	2018-10-17	NEG	2018-10-31	NEG
Shelter L	303								71	2019-07-08	pos-23.1					2019-07-23	pos-32.8					2019-07-29	pos-30.1					2019-07-29	POS - 30.8	2019-08-28	NEG	2019-09-06	WEAK POS - 38.0	2019-09-17	WEAK POS - 39.5	2019-09-18	NEG	2019-09-19	NEG
Shelter M	304								25	2017-02-03	Pos - 35.7					2017-02-22	NEG					2017-02-28	Weak Pos-37.9					2017-03-06	NEG
Shelter M	305								25	2017-02-03	Pos - 34.5					2017-02-22	NEG					2017-02-28	Weak Pos-37.4					2017-03-06	NEG
Shelter N	306								13	2017-08-10	Pos - 32.7					2017-08-17	NEG					2017-08-23	Pos - 36.8					2017-09-08	NEG	2017-09-13	NEG
Shelter N	307								8	2017-08-10	NEG					2017-08-23	Pos - 34.7					2017-08-31	Pos - 36.4					2017-09-20	NEG	2017-10-04	NEG
Shelter N	308								49	2017-08-16	Pos - 32.3					2017-09-18	NEG					2017-10-04	Weak Pos-38.4					2017-10-16	NEG	2017-10-24	NEG
Shelter N	309								32	2017-08-17	Pos - 32.6					2017-08-29	Pos - 34.6					2017-09-08	NEG					2017-09-18	Pos - 36.6	2017-10-04	NEG	2017-10-16	NEG
Shelter O	310								86	2018-09-10	pos-24.4					2018-11-28	Suspect					2018-12-05	weak pos-38					2018-12-19	NEG
Shelter P	311								14	2015-05-19	Neg	2015-05-19	6	6	6	2015-05-28	Neg					2015-06-02	Weak Pos- 37.9					2015-06-16	Weak Pos- 39.8	2015-06-23	Neg	2015-06-29	Neg
Shelter Q	312								28	2020-01-23	POS - 33.3					2020-01-29	POS - 30.5					2020-02-12	NEG					2020-02-20	WEAK POS - 37.9	2020-02-27	NEG	2020-03-03	NEG
Shelter Q	313								28	2020-01-23	POS - 31.1					2020-01-29	POS - 33.0					2020-02-12	NEG					2020-02-20	WEAK POS - 37.7	2020-02-27	NEG	2020-03-03	NEG
Shelter S	314								60	2017-12-14	Pos - 23.2					2017-12-27	Pos - 30.2					2018-01-11	Weak Pos-38.4					2018-01-17	Weak Pos-37.5	2018-01-31	Pos - 36.3	2018-02-07	NEG	2018-02-12	Weak Pos-39	2018-02-19	NEG	2018-02-21	NEG
Shelter S	315								48	2017-12-14	Pos - 27.1					2017-12-27	Pos - 31.3					2018-01-11	Pos - 34.8					2018-01-17	NEG	2018-01-31	Weak Pos-37.7	2018-02-07	NEG	2018-02-12	NEG
Shelter S	316								48	2017-12-14	Pos - 35.9					2018-01-03	Pos - 36.7					2018-01-11	Pos - 36.6					2018-01-17	NEG	2018-01-24	Pos - 36.9	2018-01-31	Weak Pos-37.8	2018-02-07	NEG	2018-02-12	NEG
Shelter S	317								55	2017-12-14	Pos - 32.4					2017-12-20	Pos - 33.3					2018-01-03	Pos - 35.5					2018-01-11	Weak Pos - 38.2	2018-01-17	Suspect	2018-01-24	NEG	2018-01-31	Suspect	2018-02-07	Weak Pos-37.6	2018-02-21	NEG	2018-02-26	NEG
Shelter S	318								69	2017-12-19	Pos - 32.5					2018-01-03	NEG					2018-01-11	Weak Pos-38					2018-01-17	Suspect	2018-01-24	Weak Pos-38.5	2018-01-31	NEG	2018-02-07	Weak Pos-37.7	2018-02-21	NEG	2018-02-26	Pos - 26.5	2018-03-15	NEG
Shelter S	319								21	2017-12-27	Weak Pos-38.1					2018-01-03	NEG					2018-01-11	Suspect					2018-01-17	Weak Pos-37.9	2018-01-24	NEG	2018-01-31	NEG
Shelter T	320								61	2019-11-14	POS - 35.8					2019-12-10	POS - 33.6					2019-12-19	NEG					2020-01-14	WEAK POS - 37.5	2020-01-23	NEG	2020-01-31	NEG
Shelter Y	321								7	2016-03-16	NEG	2016-03-16	1	1	1	2016-03-28	Weak Pos- 37	2016-04-07	5.5	1	5	2016-04-04	Weak Pos- 38.5					2016-04-07	Suspect	2016-04-13	NEG
Shelter Y	322								28	2016-03-16	Pos- 32.6	2016-03-16	1	6	6	2016-03-28	Pos- 34.5	2016-04-07	6	6	5	2016-04-04	NEG					2016-04-07	Weak Pos- 37	2016-04-13	Weak Pos- 38.7	2016-04-20	NEG
Shelter Y	323								23	2016-03-16	Suspect	2016-03-16	2	6	3	2016-03-28	Pos- 32.5	2016-04-07	6	6	2	2016-04-04	POS- 24					2016-04-07	POS- 29.7	2016-04-13	POS-31.5	2016-04-20	POS- 32.4	2016-04-26	NEG
Shelter Y	324								10	2016-03-16	Suspect	2016-03-16	4	6	1	2016-03-28	Weak Pos- 38.9	2016-04-07	6	6	5	2016-04-04	POS- 30.5					2016-04-07	POS- 34.1	2016-04-13	NEG	2016-04-20	NEG
Shelter Y	325								10	2016-03-16	NEG	2016-03-16	6	6	6	2016-03-28	Weak Pos 39.6	2016-04-07	6	6	6	2016-04-04	NEG					2016-04-07	Weak POS- 38.3	2016-04-13	NEG
Shelter Y	326								22	2016-03-16	Weak Pos- 39.4	2016-03-16	5.5	6	5	2016-03-28	Weak Pos- 38.9	2016-04-07	6	6	5	2016-04-04	NEG					2016-04-07	POS- 36.6	2016-04-13	NEG
Shelter Bb	327								28	2017-02-06	Pos - 33.5					2017-02-22	NEG					2017-03-06	Weak Pos-38.2					2017-03-20	NEG	2017-03-29	NEG
Shelter Bb	328								56	2017-08-17	Pos - 26.3					2017-09-25	Suspect					2017-10-10	NEG					2017-10-12	Weak Pos-39.6	2017-10-24	NEG	2017-11-02	NEG
	329
Shelter N	330								1	2017-08-21	Pos - 34.6					2017-08-22	Weak Pos - 37.4					2017-08-31	NEG					2017-09-08	NEG
Shelter Z	331								6	2016-03-24	Weak Pos- 38.1	2016-03-24	6	6	6	2016-03-30	Pos- 35.4					2016-04-05	NEG
	332
Shelter C	333									2018-04-26	Suspect					2018-05-08	NEG					2018-05-15	NEG
Shelter C	334									2018-04-26	Suspect					2018-05-08	NEG					2018-05-15	NEG
Shelter M	335									2017-02-03	NEG					2017-02-20	NEG					2017-02-27	NEG
Roswell	336									2016-03-16	Suspect	2016-03-16	4.5	6	5.5
Shelter A	337									2019-12-05	NEG					2020-01-14	NEG
Shelter A	338									2020-01-09	NEG
Shelter A	339									2020-01-09	NEG					2020-01-30	NEG
Shelter A	340									2020-01-09	NEG					2020-01-30	NEG
Shelter A	341									2020-01-09	NEG
Shelter A	342									2020-01-09	NEG					2020-01-30	NEG
Shelter A	343									2020-01-14	NEG
Shelter A	344									2020-01-14	NEG
Shelter A	345									2020-01-14	NEG
Shelter A	346									2020-01-14	NEG
Shelter A	347									2020-01-14	NEG
Shelter A	348									2020-01-14	NEG
Shelter A	349									2020-01-14	NEG
Shelter A	350									2020-01-14	NEG
Shelter A	351									2020-01-16	NEG
Shelter A	352									2020-01-16	NEG
Shelter A	353									2020-02-20	NEG					2020-02-27	NEG
Shelter A	354									2020-02-20	NEG					2020-02-27	NEG
Shelter A	355									2020-02-20	NEG					2020-02-27	NEG
Shelter A	356									2020-02-20	NEG					2020-02-27	NEG
Shelter A	357									2020-02-20	NEG					2020-02-27	NEG
Shelter A	358									2020-02-20	NEG					2020-02-27	NEG
Shelter A	359									2020-02-25	NEG
Shelter A	360									2020-02-25	NEG
Shelter A	361									2020-02-25	NEG
Shelter Rr	362									2018-03-09	NEG
Shelter Rr	363									2018-03-09	NEG
Shelter Tt	364									2020-01-09	NEG
Shelter Ss	365									2020-01-10	NEG
Shelter Ss	366									2020-01-13	NEG
Shelter Ss	367									2020-01-13	NEG
Shelter Ss	368									2020-01-13	NEG
Shelter Ss	369									2020-01-13	NEG
Shelter Ss	370									2020-01-13	NEG
Shelter Ss	371									2020-01-09	NEG
Shelter Ss	372									2020-01-09	NEG
Shelter Ss	373									2020-01-07	NEG
Shelter Ss	374									2020-01-07	NEG
Shelter Ss	375									2020-01-07	NEG
Shelter Ss	376									2020-01-07	NEG
Shelter Ss	377									2020-01-09	NEG
Shelter Ss	378									2020-01-10	NEG
Shelter Ss	379									2020-01-16	NEG
Shelter Ss	380									2020-01-16	NEG
Shelter Ss	381									2020-01-16	NEG
Shelter Ss	382									2020-01-16	NEG
Shelter Ss	383									2020-01-15	NEG
Shelter Ss	384									2020-01-15	NEG
Shelter Ss	385									2020-01-16	NEG
Shelter Ss	386									2020-01-16	NEG
Shelter Ss	387									2020-01-20	NEG
Shelter Ss	388									2020-01-28	NEG
Shelter Ss	389									2020-01-28	NEG
Shelter Ss	390									2020-01-28	NEG
Shelter Ss	391									2020-01-28	NEG
Shelter Ss	392									2020-01-28	NEG
Shelter Ss	393									2020-01-28	NEG
Shelter Ss	394									2020-01-28	NEG
Shelter Ss	395									2020-01-28	NEG
Shelter Ss	396									2020-01-28	NEG
Shelter Ss	397									2020-01-28	NEG
Shelter Ss	398									2020-01-28	NEG
Shelter Ss	399									2020-01-28	NEG
Shelter Ss	400									2020-01-28	NEG
Shelter Ss	401									2020-01-28	NEG
Shelter Ss	402									2020-01-28	NEG
Shelter Ss	403									2020-01-28	NEG
Shelter Ss	404									2020-01-28	NEG
Shelter Ss	405									2020-01-28	NEG
Shelter Ss	406									2020-01-28	NEG
Shelter Ss	407									2020-01-28	NEG
Shelter Ss	408									2020-01-28	NEG
Shelter Ss	409									2020-01-28	NEG
Shelter Ss	410									2020-01-28	NEG
Shelter Ss	411									2020-01-28	NEG
Shelter Ss	412									2020-01-28	NEG
Shelter Ss	413									2020-01-28	NEG
Shelter Ss	414									2020-01-28	NEG
Shelter Ss	415									2020-01-28	NEG
Shelter Ss	416									2020-01-28	NEG
Shelter Ss	417									2020-01-28	NEG
Shelter Ss	418									2020-01-28	NEG
Shelter Ss	419									2020-01-28	NEG
Shelter Ss	420									2020-01-29	NEG
Shelter Ss	421									2020-01-28	NEG
Shelter Tt	422									2019-06-12	NEG
Shelter Tt	423									2019-06-12	NEG
Shelter Tt	424									2019-06-12	NEG
Shelter Tt	425									2019-06-12	NEG
Shelter Tt	426									2019-06-12	NEG
Shelter Tt	427									2019-06-12	NEG
Shelter Tt	428									2019-06-12	NEG
Shelter Tt	429									2019-06-12	NEG
Shelter Tt	430									2019-06-12	NEG
Shelter Tt	431									2019-06-12	NEG
Shelter Tt	432									2019-06-12	NEG
Shelter Tt	433									2019-06-12	NEG
Shelter Tt	434									2019-06-12	NEG
Shelter Uu	435									2016-05-24	NEG
Shelter Uu	436									2016-05-24	NEG
Shelter Uu	437									2016-05-24	NEG
Shelter Uu	438									2016-05-24	NEG
Shelter Uu	439									2016-06-01	NEG
Shelter Uu	440									2016-06-01	NEG
Shelter Uu	441									2016-06-01	NEG
Shelter Uu	442									2016-06-01	NEG
Shelter Uu	443									2016-06-01	NEG
Shelter Uu	444									2016-06-01	NEG
Shelter Uu	445									2016-06-01	NEG
Shelter Uu	446									2019-09-20	NEG
Shelter Uu	447									2019-09-20	NEG
Shelter Uu	448									2019-09-20	NEG
Shelter Uu	449									2019-09-20	NEG
Shelter Uu	450									2019-09-20	NEG
Shelter Uu	451									2019-09-20	NEG
Shelter Uu	452									2019-09-20	NEG
Shelter Uu	453									2019-09-20	NEG
Shelter Uu	454									2019-09-20	NEG
Shelter Uu	455									2019-09-20	NEG
Shelter Uu	456									2019-09-20	NEG
Shelter Uu	457									2019-09-20	NEG
Shelter Uu	458									2019-09-20	NEG
Shelter Uu	459									2019-09-20	NEG
Shelter Uu	460									2019-09-20	NEG
Shelter Uu	461									2020-02-25	NEG
Shelter Uu	462									2020-02-25	NEG
Shelter Uu	463									2020-02-25	NEG
Shelter Uu	464									2020-02-25	NEG
Shelter Uu	465									2020-02-25	NEG
Shelter Uu	466									2020-02-25	NEG
Shelter Uu	467									2020-02-25	NEG
Shelter Uu	468									2020-02-25	NEG
Shelter Uu	469									2020-02-25	NEG
Shelter Uu	470									2020-02-25	NEG
Shelter Uu	471									2020-02-25	NEG
Shelter Uu	472									2020-02-25	NEG
Shelter B	473									2018-08-27	NEG
Shelter B	474									2018-08-27	NEG
Shelter B	475									2018-09-05	NEG
Shelter B	476									2018-09-10	NEG
Shelter B	477									2018-09-10	NEG
Shelter B	478									2019-07-29	NEG
Shelter Vv	479									2019-06-04	NEG					2019-06-10	NEG
Shelter Vv	480									2019-07-23	NEG
Shelter Ww	481									2019-07-23	NEG
Shelter Ww	482									2019-09-16	NEG
Shelter Ww	483									2019-09-16	NEG
Shelter Xx	484									2017-07-15	NEG
Shelter Xx	485									2017-07-15	NEG
Shelter Xx	486									2017-07-15	NEG
Shelter Xx	487									2017-07-15	NEG
Shelter Xx	488									2017-07-15	NEG
Shelter Xx	489									2017-07-15	NEG
Shelter Xx	490									2017-07-15	NEG
Shelter Xx	491									2017-07-15	NEG
Shelter Xx	492									2017-07-16	NEG
Shelter Xx	493									2017-07-16	NEG
Shelter Xx	494									2017-07-16	NEG
Shelter Xx	495									2017-07-16	NEG
Shelter Xx	496									2017-07-16	NEG
Shelter Xx	497									2017-07-17	NEG
Shelter Xx	498									2017-07-17	NEG
Shelter Xx	499									2017-07-17	NEG
Shelter Xx	500									2017-07-17	NEG
Shelter Xx	501									2017-07-17	NEG
Shelter Xx	502									2017-07-17	NEG
Shelter Xx	503									2017-07-17	NEG
Shelter Xx	504									2017-07-17	NEG
Shelter Xx	505									2017-07-17	NEG
Shelter Xx	506									2017-07-17	NEG
Shelter Xx	507									2017-07-17	NEG
Shelter Xx	508									2017-07-17	NEG
Shelter Xx	509									2017-07-17	NEG
Shelter Xx	510									2017-07-17	NEG
Shelter Xx	511									2017-07-17	NEG
Shelter Xx	512									2017-07-17	NEG
Shelter Xx	513									2017-07-17	NEG
Shelter Xx	514									2017-07-17	NEG
Shelter Xx	515									2017-07-17	NEG
Shelter Xx	516									2017-08-02	NEG
Shelter Yy	517									2015-06-18	Neg
Shelter Yy	518									2015-06-18	Neg
Shelter Yy	519									2015-06-18	Neg
Shelter Yy	520									2015-06-18	Neg
Shelter Yy	521									2015-06-18	Neg
Shelter Yy	522									2015-06-18	Neg
Shelter Zz	523									2015-06-18	Neg
Shelter Zz	524									2015-06-18	Neg
Shelter Zz	525									2015-06-18	Neg
Shelter Zz	526									2015-06-18	Neg
Shelter Zz	527									2015-06-18	Neg
Shelter A#	528									2017-09-07	NEG
Shelter A#	529									2017-09-07	NEG
Shelter A#	530									2017-09-07	NEG
Shelter A#	531									2017-09-07	NEG
Shelter A#	532									2017-09-07	NEG
Shelter A#	533									2017-09-07	NEG
Shelter A#	534									2017-09-07	NEG
Shelter A#	535									2017-09-07	NEG
Shelter A#	536									2017-09-11	NEG
Shelter A#	537									2017-09-11	NEG
Shelter A#	538									2017-09-11	NEG
Shelter A#	539									2017-09-11	NEG
Shelter A#	540									2017-09-11	NEG
Shelter A#	541									2017-09-11	NEG
Shelter A#	542									2017-09-11	NEG
Shelter A#	543									2017-09-11	NEG
Shelter A#	544									2017-09-11	NEG
Shelter A#	545									2017-09-11	NEG
Shelter A#	546									2017-09-11	NEG
Shelter A#	547									2018-05-01	NEG
Shelter A#	548									2018-05-01	NEG
Shelter A#	549									2018-05-01	NEG
Shelter A#	550									2018-05-01	NEG
Shelter A#	551									2018-05-01	NEG
Shelter A#	552									2018-05-01	NEG
Shelter A#	553									2018-05-01	NEG
Shelter A#	554									2018-05-01	NEG
Shelter A#	555									2018-05-06	NEG
Shelter A#	556									2018-05-06	NEG
Shelter A#	557									2018-05-06	NEG
Shelter A#	558									2018-05-06	NEG
Shelter A#	559									2018-05-06	NEG
Shelter A#	560									2018-05-06	NEG
Shelter A#	561									2018-05-06	NEG
Shelter A#	562									2018-05-06	NEG
Shelter A#	563									2018-05-06	NEG
Shelter A#	564									2018-05-06	NEG
Shelter A#	565									2018-05-06	NEG
Shelter A#	566									2018-05-06	NEG
Shelter A#	567									2018-05-06	NEG
Shelter A#	568									2018-05-06	NEG
Shelter A#	569									2018-05-06	NEG
Shelter A#	570									2018-05-06	NEG
Shelter A#	571									2018-05-06	NEG
Shelter A#	572									2018-05-06	NEG
Shelter A#	573									2018-05-06	NEG
Shelter A#	574									2018-05-06	NEG
Shelter A#	575									2018-05-06	NEG
Shelter A#	576									2018-05-06	NEG
Shelter C	577									2016-05-16	NEG					2016-05-26	NEG
Shelter C	578									2016-05-16	Suspect
Shelter C	579									2016-05-16	NEG
Shelter C	580									2016-05-16	NEG
Shelter C	581									2016-05-16	NEG
Shelter C	582									2016-05-16	NEG
Shelter C	583									2016-05-16	NEG
Shelter C	584									2016-05-16	NEG
Shelter C	585									2016-05-16	NEG
Shelter C	586									2016-05-16	NEG
Shelter C	587									2016-05-16	NEG
Shelter C	588									2016-05-16	NEG
Shelter C	589									2016-05-16	NEG
Shelter C	590									2016-05-16	NEG
Shelter C	591									2016-05-16	NEG
Shelter C	592									2016-05-16	NEG
Shelter C	593									2016-05-16	NEG
Shelter C	594									2016-05-16	NEG
Shelter C	595									2016-05-16	NEG
Shelter C	596									2016-05-16	NEG
Shelter C	597									2016-05-16	NEG
Shelter C	598									2016-05-16	NEG
Shelter C	599									2016-05-23	NEG
Shelter C	600									2016-05-23	NEG
Shelter C	601									2016-05-23	NEG
Shelter C	602									2016-05-23	NEG
Shelter C	603									2016-05-25	NEG
Shelter C	604									2016-05-25	NEG
Shelter C	605									2016-05-27	NEG
Shelter C	606									2016-07-26	NEG
Shelter C	607									2018-04-25	NEG
Shelter C	608									2018-04-25	NEG
Shelter C	609									2018-04-25	NEG
Shelter C	610									2018-04-25	NEG
Shelter C	611									2018-04-25	NEG
Shelter C	612									2018-04-25	NEG
Shelter C	613									2018-04-25	NEG
Shelter C	614									2018-04-25	NEG
Shelter C	615									2018-04-25	NEG
Shelter C	616									2018-04-25	NEG
Shelter C	617									2018-04-25	NEG
Shelter C	618									2018-04-25	NEG
Shelter C	619									2018-04-25	NEG
Shelter C	620									2018-04-25	NEG
Shelter C	621									2018-04-25	NEG
Shelter C	622									2018-04-25	NEG
Shelter C	623									2018-04-25	NEG
Shelter C	624									2018-04-25	NEG
Shelter C	625									2018-04-25	NEG
Shelter C	626									2018-04-25	NEG
Shelter C	627									2018-04-25	NEG
Shelter C	628									2018-04-25	NEG
Shelter C	629									2018-04-25	NEG
Shelter C	630									2018-04-25	NEG
Shelter C	631									2018-04-25	NEG
Shelter C	632									2018-04-25	NEG
Shelter C	633									2018-04-25	NEG					2018-05-03	NEG					2018-05-08	NEG
Shelter C	634									2018-04-25	NEG
Shelter C	635									2018-04-25	NEG
Shelter C	636									2018-04-25	NEG
Shelter C	637									2018-04-25	NEG
Shelter C	638									2018-04-25	NEG
Shelter C	639									2018-04-25	NEG
Shelter C	640									2018-04-25	NEG
Shelter C	641									2018-04-25	NEG
Shelter C	642									2018-04-25	NEG
Shelter C	643									2018-04-25	NEG
Shelter C	644									2018-04-25	NEG
Shelter C	645									2018-04-25	NEG
Shelter C	646									2018-04-26	NEG
Shelter C	647									2018-04-26	NEG
Shelter C	648									2018-04-26	NEG
Shelter C	649									2018-04-26	NEG
Shelter C	650									2018-04-26	NEG
Shelter C	651									2018-04-26	NEG
Shelter C	652									2018-04-26	NEG
Shelter C	653									2018-04-26	NEG
Shelter C	654									2018-04-26	NEG
Shelter C	655									2018-04-26	NEG
Shelter C	656									2018-04-26	NEG
Shelter C	657									2018-04-26	NEG
Shelter C	658									2018-04-26	NEG
Shelter C	659									2018-04-26	NEG
Shelter C	660									2018-04-26	NEG
Shelter C	661									2018-04-26	NEG
Shelter C	662									2018-04-26	NEG
Shelter C	663									2018-04-26	NEG
Shelter C	664									2018-04-26	NEG
Shelter C	665									2018-04-26	NEG
Shelter C	666									2018-04-26	NEG
Shelter C	667									2018-04-26	NEG
Shelter C	668									2018-04-26	NEG
Shelter C	669									2018-04-26	NEG
Shelter C	670									2018-04-26	NEG
Shelter C	671									2018-04-26	NEG
Shelter C	672									2018-04-26	NEG
Shelter C	673									2018-04-26	NEG
Shelter C	674									2018-04-26	NEG
Shelter C	675									2018-04-26	NEG
Shelter C	676									2018-04-26	NEG
Shelter C	677									2018-04-26	NEG
Shelter C	678									2018-04-26	NEG
Shelter C	679									2018-04-26	NEG
Shelter C	680									2018-04-26	NEG
Shelter C	681									2018-04-26	NEG
Shelter C	682									2018-04-26	NEG
Shelter C	683									2018-04-26	NEG
Shelter C	684									2018-04-26	NEG
Shelter C	685									2018-04-26	NEG
Shelter C	686									2018-04-26	NEG
Shelter C	687									2018-04-26	NEG
Shelter C	688									2018-04-26	NEG
Shelter C	689									2018-04-26	NEG
Shelter C	690									2018-04-26	NEG
Shelter C	691									2018-04-26	NEG
Shelter C	692									2018-04-26	NEG
Shelter C	693									2018-04-26	NEG
Shelter C	694									2018-04-26	NEG
Shelter C	695									2018-04-26	NEG
Shelter C	696									2018-04-26	NEG
Shelter C	697									2018-04-26	NEG
Shelter C	698									2018-04-26	NEG
Shelter C	699									2018-04-26	NEG
Shelter C	700									2018-04-26	NEG
Shelter C	701									2018-04-26	NEG
Shelter C	702									2018-04-26	NEG
Shelter C	703									2018-04-26	NEG
Shelter C	704									2018-04-26	NEG
Shelter C	705									2018-04-26	NEG
Shelter C	706									2018-04-26	NEG
Shelter C	707									2018-04-26	NEG
Shelter C	708									2018-04-26	NEG
Shelter C	709									2018-04-26	NEG
Shelter C	710									2018-04-26	NEG
Shelter C	711									2018-04-26	NEG
Shelter C	712									2018-04-26	NEG
Shelter C	713									2018-04-30	NEG
Shelter C	714									2018-04-30	NEG
Shelter C	715									2018-04-30	NEG
Shelter C	716									2018-04-30	NEG
Shelter C	717									2018-04-30	NEG
Shelter C	718									2018-04-30	NEG
Shelter C	719									2018-04-30	NEG
Shelter C	720									2018-04-30	NEG
Shelter C	721									2018-04-30	NEG
Shelter C	722									2018-04-30	NEG
Shelter C	723									2018-04-30	NEG
Shelter C	724									2018-04-30	NEG
Shelter C	725									2018-04-30	NEG
Shelter C	726									2018-04-30	NEG
Shelter C	727									2018-04-30	NEG
Shelter C	728									2018-04-30	NEG
Shelter C	729									2018-04-30	NEG
Shelter C	730									2018-04-30	NEG
Shelter C	731									2018-04-30	NEG
Shelter C	732									2018-04-30	NEG
Shelter C	733									2018-04-30	NEG
Shelter C	734									2018-04-30	NEG
Shelter C	735									2018-04-30	NEG
Shelter C	736									2018-04-30	NEG
Shelter C	737									2018-04-30	NEG
Shelter C	738									2018-04-30	NEG
Shelter C	739									2018-04-30	NEG
Shelter C	740									2018-05-01	NEG
Shelter C	741									2018-05-01	NEG
Shelter C	742									2018-05-01	NEG
Shelter C	743									2018-05-01	NEG
Shelter C	744									2018-05-01	NEG
Shelter C	745									2018-05-01	NEG
Shelter C	746									2018-05-01	NEG
Shelter C	747									2018-05-01	NEG
Shelter C	748									2018-05-01	NEG
Shelter C	749									2018-05-01	NEG
Shelter C	750									2018-05-01	NEG
Shelter C	751									2018-05-01	NEG
Shelter C	752									2018-05-01	NEG
Shelter C	753									2018-05-01	NEG
Shelter C	754									2018-05-01	NEG
Shelter C	755									2018-05-01	NEG
Shelter C	756									2018-05-01	NEG
Shelter C	757									2018-05-01	NEG
Shelter C	758									2018-05-01	NEG
Shelter C	759									2018-05-01	NEG
Shelter C	760									2018-05-01	NEG
Shelter C	761									2018-05-01	NEG
Shelter C	762									2018-05-01	NEG
Shelter C	763									2018-05-01	NEG
Shelter C	764									2018-05-01	NEG
Shelter C	765									2018-05-01	NEG
Shelter C	766									2018-05-01	NEG
Shelter C	767									2018-05-01	NEG
Shelter C	768									2018-05-01	NEG
Shelter C	769									2018-05-01	NEG
Shelter C	770									2018-05-01	NEG
Shelter C	771									2018-05-01	NEG
Shelter C	772									2018-05-01	NEG
Shelter C	773									2018-05-01	NEG
Shelter C	774									2018-05-01	NEG
Shelter C	775									2018-05-01	NEG
Shelter C	776									2018-05-01	NEG
Shelter C	777									2018-05-01	NEG
Shelter C	778									2018-05-01	NEG
Shelter C	779									2018-05-01	NEG
Shelter C	780									2018-05-01	NEG
Shelter C	781									2018-05-01	NEG
Shelter C	782									2018-05-03	NEG					2018-05-08	NEG
Shelter C	783									2018-05-03	NEG
Shelter C	784									2018-05-03	NEG
Shelter C	785									2018-05-03	NEG
Shelter C	786									2018-05-08	NEG					2018-05-15	NEG
Shelter C	787									2018-05-08	NEG					2018-05-15	NEG
Shelter C	788									2018-05-08	NEG					2018-05-15	NEG
Shelter C	789									2018-05-08	NEG					2018-05-29	NEG
Shelter C	790									2018-05-08	NEG
Shelter C	791									2018-05-08	NEG
Shelter C	792									2018-05-08	NEG
Shelter C	793									2018-05-08	NEG
Shelter C	794									2018-05-08	NEG					2018-05-15	NEG
Shelter C	795									2018-06-06	NEG
Shelter C	796									2018-06-19	NEG
Shelter C	797									2018-06-19	NEG
Shelter C	798									2018-06-19	NEG
Shelter C	799									2018-06-19	NEG
Shelter C	800									2018-06-19	NEG
Shelter C	801									2018-07-10	NEG					2018-07-11	NEG
Shelter C	802									2018-07-23	NEG
Shelter C	803									2018-07-23	NEG
Shelter C	804									2018-07-23	NEG
Shelter C	805									2018-07-23	NEG
Shelter C	806									2018-07-25	NEG
Shelter C	807									2018-07-25	NEG
Shelter C	808									2018-07-25	NEG
Shelter C	809									2018-07-25	NEG
Shelter C	810									2018-07-25	NEG
Shelter C	811									2018-07-25	NEG
Shelter C	812									2018-07-25	NEG
Shelter C	813									2018-07-25	NEG
Shelter C	814									2018-07-25	NEG
Shelter C	815									2018-07-25	NEG
Shelter C	816									2018-07-25	NEG
Shelter C	817									2018-07-25	NEG
Shelter C	818									2018-07-25	NEG
Shelter C	819									2018-07-25	NEG
Shelter C	820									2018-07-25	NEG
Shelter C	821									2018-08-01	NEG					2018-08-06	NEG
Shelter C	822									2018-08-01	NEG					2018-08-06	NEG
Shelter C	823									2018-08-01	NEG
Shelter C	824									2018-08-01	NEG
Shelter C	825									2018-08-27	NEG
Shelter C	826									2018-08-27	NEG
Shelter C	827									2018-08-27	NEG
Shelter C	828									2018-08-27	NEG
Shelter C	829									2018-08-27	NEG
Shelter C	830									2018-08-27	NEG
Shelter C	831									2018-08-27	NEG
Shelter C	832									2018-08-27	NEG
Shelter C	833									2018-08-27	NEG
Shelter C	834									2020-01-30	NEG
Shelter C	835									2020-01-30	NEG
Shelter C	836									2020-01-30	NEG
Shelter C	837									2020-01-30	NEG
Shelter C	838									2020-01-30	NEG
Shelter C	839									2020-01-30	NEG
Shelter C	840									2020-01-30	NEG
Shelter C	841									2020-01-30	NEG
Shelter C	842									2020-01-30	NEG
Shelter C	843									2020-01-30	NEG
Shelter C	844									2020-01-30	NEG
Shelter C	845									2020-01-30	NEG
Shelter C	846									2020-01-30	NEG
Shelter C	847									2020-01-30	NEG
Shelter C	848									2020-01-30	NEG
Shelter C	849									2020-01-30	NEG
Shelter C	850									2020-01-30	NEG
Shelter C	851									2020-01-30	NEG
Shelter C	852									2020-01-30	NEG
Shelter C	853									2020-01-30	NEG
Shelter C	854									2020-01-30	NEG
Shelter C	855									2020-01-30	NEG
Shelter C	856									2020-01-30	NEG
Shelter C	857									2020-01-30	NEG
Shelter C	858									2020-01-30	NEG
Shelter C	859									2020-01-30	NEG
Shelter C	860									2020-01-30	NEG
Shelter C	861									2020-01-30	NEG
Shelter C	862									2020-01-30	NEG
Shelter C	863									2020-02-25	NEG
Shelter C	864									2020-02-25	NEG
Shelter C	865									2020-02-25	NEG
Shelter C	866									2020-02-25	NEG
Shelter C	867									2020-02-25	NEG
Shelter C	868									2020-02-24	NEG
Shelter C	869									2020-03-03	NEG
Shelter C	870									2020-03-03	NEG
Shelter C	871									2020-03-03	NEG
Shelter C	872									2020-03-03	NEG
Shelter C	873									2020-03-03	NEG
Shelter C	874									2020-03-03	NEG
Shelter C	875									2020-03-03	NEG
Shelter C	876									2020-03-03	NEG
Shelter C	877									2020-03-03	NEG
Shelter C	878									2020-03-03	NEG
Shelter C	879									2020-03-03	NEG
Shelter C	880									2020-03-03	NEG
Shelter C	881									2020-03-03	NEG
Shelter C	882									2020-03-03	NEG
Shelter C	883									2020-03-03	NEG
Shelter C	884									2020-03-03	NEG
Shelter B#	885									2017-06-14	NEG					2017-06-15	NEG
Shelter B#	886									2018-04-04	NEG					2018-04-05	NEG
Shelter B#	887									2018-10-23	NEG
Shelter B#	888									2018-10-23	NEG
Shelter D	889	Adult	Beagle	2015-08-05	2015-08-20	N	Y	late August		2015-08-20	NEG	2015-09-17	4	6	4.5	2015-09-22	NEG
Shelter D	890	3yrs	Boxer Mix	2015-08-06	2015-08-06	N	N			2015-08-20	NEG	2015-09-08	5	6	6
Shelter D	891	Adult	Great Dane Mix	2015-08-10	2015-08-20	N	N			2015-08-20	NEG	2015-09-01	5	6	6
Shelter D	892	Adult	Shorthair Chihuahua	2015-07-29	2015-08-05	N	Y			2015-08-20	NEG	2015-09-15	1	4	5.5	2015-09-15	NEG	2015-09-17	4	4.5	5.5
Shelter D	893	2 mo	Pit Bull Mix	2015-07-27	7/27 & 8/11	N	Y			2015-08-20	NEG	2015-09-15	6	6	6	2015-09-15	NEG	2015-09-17	6	5.5	6
Shelter D	894	3 mo	Labrador Retriever Mix	2015-07-30	2015-07-31	N	Y	2015-08-12		2015-08-27	NEG	2015-08-28	6	6	5
Shelter D	895	3 mo	Labrador Retriever Mix	2015-07-30	2015-07-31	N	Y	2015-08-12		2015-08-27	NEG	2015-08-28	6	6	6
Shelter D	896	3 mo	Labrador Retriever Mix	2015-07-30	2015-07-31	N	Y	2015-08-12		2015-08-27	NEG	2015-08-28	6	6	5.5
Shelter D	897	3 mo	Labrador Retriever Mix	2015-07-30	2015-07-31	N	Y	2015-08-12		2015-08-27	NEG	2015-08-28	6	6	4.5
Shelter D	898	13 wks	Labrador Retriever Mix	2015-06-24	6/24, 7/13, 8/11	N	N			2015-08-27	NEG	2015-08-28
Shelter D	899	5 yr	Labrador Retriever Mix	2015-06-15	2015-06-25	N	N			2015-08-27	NEG	2015-08-28	5	6	6
Shelter D	900	6 mo	Labrador Retriever Mix	2015-08-22	2015-08-22	N	N			2015-08-27	NEG	2015-08-28	2	6	3			2015-09-15	4.5	6	5
Shelter D	901	1 yr 6 mo	Parson Russell Terrier Mix	2015-08-13	2015-08-14	N	N			2015-08-27	NEG	2015-08-28	1	6	6			2015-09-09	6	6	6
Shelter D	902	10 wks	Parson Russell Terrier Mix	2015-08-13	2015-08-14	N	Y	2015-08-28		2015-08-27	NEG	2015-08-28	5	5	6	2015-09-15	NEG
Shelter D	903	9 wks	Rottweiler Mix	2015-07-14	7/16, 8/4	N	N			2015-08-27	NEG	2015-08-28	2	6	5	2015-09-15	NEG	2015-09-15	4	5.5	6			2016-09-18	5	6	5.5
Shelter D	904	9 wks	Pit Bull Mix	2015-07-31	8/4, 8/21	N	Y	2015-08-21		2015-08-27	NEG	2015-08-28	6	1	6			2015-09-15	5	5	6
Shelter D	905	9 wks	Pit Bull Mix	2015-07-31	8/4, 8/21	N	Y	2015-08-21		2015-08-27	NEG	2015-08-28	6	1	6			2015-09-15	6	6	6
Shelter D	906	9 wks	Pit Bull Mix	2015-07-31	8/4, 8/21	N	Y	2015-08-21		2015-08-27	NEG	2015-08-28	6	3	6
Shelter D	907	9 wks	Pit Bull Mix	2015-07-31	8/4, 8/21	N	Y	2015-08-21		2015-08-27	NEG	2015-08-28	6	1	6			2015-09-15	6	6	6
Shelter D	908	9 wks	Pit Bull Mix	2015-07-31	8/4, 8/21	N	Y	2015-08-21		2015-08-27	NEG	2015-08-28	6	1	6			2015-09-15	6	6	6
Shelter D	909	9 wks	Pit Bull Mix	2015-07-31	8/4, 8/21	N	Y	2015-08-21		2015-08-27	NEG	2015-08-28	6	1	6			2015-09-15	6	6	6
Shelter D	910	9 wks	Pit Bull Mix	2015-07-31	8/4, 8/21	N	Y	2015-08-21		2015-08-27	NEG	2015-08-28	6	4.5	6
Shelter D	911	9 wks	Pit Bull Mix	2015-07-31	8/4, 8/21	N	Y	2015-08-21		2015-08-27	NEG	2015-08-28	6	1	0			2015-09-15	6	6	6
Shelter D	912	9 wks	Pit Bull Mix	2015-07-31	8/4, 8/21	Y	Y			2015-08-27	NEG	2015-08-28	6	6	6
Shelter D	913	1 yr	Pit Bull Mix	2015-02-20	2015-03-03	N	N			2015-08-27	NEG	2015-08-28	6	6	6
Shelter D	914	8 mo	Border Collie Mix	2015-08-07	2/10, 3/4, 3/18, 8/11	N	N			2015-08-27	NEG	2015-08-28	6	6	6
Shelter D	915	7 mo	Labrador Retriever Mix	2015-06-26	2/23, 3/12, 3/23	N	N			2015-08-27	NEG	2015-08-28	6	6	6
Shelter D	916	5 yr	Rottweiler	2015-08-14	2015-08-14	N	N			2015-08-27	NEG	2015-08-28	6	6	6
Shelter D	917	7 yr	Dachshund Mix	2015-08-19	2015-08-20	N	N			2015-08-27	NEG	2015-08-28	6	6	6
Shelter D	918	9 mo	Weimaraner Mix	2015-08-12	2015-07-20	N	N			2015-08-27	NEG	2015-08-28	6	6	6
Shelter D	919	7 mo	Afghan Hound Mix	2015-07-13	2015-07-21	N	N			2015-08-27	NEG	2015-08-28	5	5	5
Shelter D	920	unk	Pit Bull	2015-07-11	2015-07-22	N	Y	42214		2015-09-01	Neg	2015-09-01	6	6	5.5	42255	NEG
Shelter D	921	3 mo	German Shorthair Pointer	2015-07-21	2015-08-14	N	Y	42230		2015-09-08	NEG	2015-09-01	6	6	6
Shelter D	922	3 mo	Labrador Retriever Mix	2015-06-26	7/14, 7/30	N	Y	42220		2015-09-08	NEG	2015-09-01	6	6	6
Shelter D	923	unk	Labrador Retriever Mix	2015-07-14	7/16, 7/30	N	Y	42235		2015-09-08	NEG	2015-09-01	6	6	6
Shelter D	924	unk	Labrador Retriever Mix	2015-07-14	7/16, 7/30	N	Y	42235		2015-09-08	NEG	2015-09-01	5	6	6
Shelter D	925	unk	Labrador Retriever Mix	2015-07-14	7/16, 7/30	N	y	42235		2015-09-08	NEG	2015-09-01	6	6	6
Shelter D	926	unk	Parson Russell Terrier Mix	2015-07-20	2015-07-27	N	Y	7/29, 8/11		2015-09-08	NEG	2015-09-01	5.5	6	5
Shelter D	927	1 yr	Pit Bull	2015-07-23	2015-07-31	N	Y	42220		2015-09-08	NEG	2015-09-01	6	6	5.5
Shelter D	928	3 mo	Pit Bull Mix	2015-06-13	6/26, 7/14, 7/29	N	Y	42220		2015-09-08	NEG	2015-09-01	5.5	6	4
Shelter D	929	Adult	Pit Bull Mix	2015-07-28	2015-08-12	N	Y	2015-08-04		2015-09-08	NEG	2015-09-08	6	6	6
Shelter D	930	9 mo	Parson Russell Terrier Mix	2015-08-07	2015-08-11	N	Y	2015-08-25		2015-09-08	NEG	2015-09-01	6	6	6
Shelter D	931	3 mo	Parson Russell Terrier Mix	2015-07-24	7/30, 8/12	N	Y			2015-09-08	NEG	2015-09-01	6	6	6
Shelter D	932	2 yr	Shorthair Chihuahua Mix	2015-07-20	2015-07-30	N	Y	2015-08-04		2015-09-08	NEG	2015-09-01	3	6	4.5
Shelter D	933	unk	Labrador Retriever Mix	2015-07-22	2015-07-30	N	Y	2015-08-06		2015-09-08	NEG	2015-09-01	5	6	6
Shelter D	934	4mo	Labrador Retriever Mix	2015-06-29	7/15, 7/30	N	Y	2015-08-11		2015-09-08	NEG	2015-09-01	6	6	5.5
Shelter D	935	4 mo	Saint Bernard Mix	2015-07-27	7/27, 8/26	N	Y	2015-08-12		2015-09-08	NEG	2015-09-01	6	6	6
Shelter D	936	Adult	Manchester Terrier	2015-08-19	2015-08-19	N	Y			2015-09-15	NEG	2015-09-15	5.5	6	6
Shelter D	937	Adult	Shih Tzu Mix	2015-08-13	2015-08-20	N	Y			2015-09-15	NEG	2015-09-15	3	6	6
Shelter D	938	Juvenile	Smooth Fox Terrier	2015-08-11	8/12 & 8/21	N	Y			2015-09-15	NEG	2015-09-15	6	6	6
Shelter D	939	Juvenile	Smooth Fox Terrier	2015-08-11	8/12 & 8/21	N	Y			2015-09-15	NEG	2015-09-15	5	5.5	6
Shelter D	940	1yr 6mo	Welsh Corgi Mix	2015-08-14	2015-09-01	N	???			2015-09-15	NEG	2015-09-15	6	6	6
Shelter D	941	Adult	Yorkie Mix	2015-08-11	2015-08-20	N	Y			2015-09-15	NEG	2015-09-15	6	6	6
Shelter D	942	Juvenile	Pit Bull	2015-07-26	2015-07-31	N	Y	2015-08-04		2015-09-15	NEG	2015-09-15	5	6	6
Shelter D	943	Juvenile (2 months)	Pit Bull Mix	2015-07-27	3rd set 8/26	N	?			2015-09-15	NEG	2015-09-15	6	6	6			2015-09-18	6	6	6
Shelter D	944	Adult	Pit Bull	2015-08-18	2015-08-27	N	Y	2015-09-01		2015-09-22	NEG	2015-09-15	5.5	6	6			2015-09-17	5.5	6	6
Shelter D	945	Adult	Basset Hound	2015-08-06	2015-08-20	N	Y	2015-09-01		2015-09-24	NEG	2015-09-17	4.5	6	5
Shelter D	946	Adult	Bloodhound	2015-08-05	2015-08-20	N	Y	late August		2015-09-24	NEG	2015-09-17	5.5	5.5	5.5
Shelter D	947	Adult	Boxer	2015-07-30	2015-08-11	N	Y	2015-09-01		2015-09-24	NEG	2015-09-18	6	5.5	5
Shelter D	948	Adult	Bulldog Mix	2015-08-06	2015-08-20	N	Y	2015-09-01		2015-09-24	NEG	2015-09-17	6	6	4
Shelter D	949	Adult	German Shepherd Mix	2015-08-04	2015-08-11	N	Y	2015-09-01		2015-09-24	NEG	2015-09-17	6	6	6
Shelter D	950	Juvenile	Golden Retreiver Mix	2015-07-30	2015-08-12	N	Y	2015-09-01		2015-09-24	NEG	2015-09-17	6	5.5	5.5
Shelter D	951	Juvenile	Labrador Retriever Mix	2015-08-19	2015-08-27	N	Y			2015-09-24	NEG	2015-09-08	0	2	0			2015-09-17	5	5.5	5
Shelter D	952	Juvenile	Labrador Retriever Mix	2015-08-11	8/11, 8/26	N	Y	2015-09-01		2015-09-24	NEG	2015-09-17	6	6	5.5
Shelter D	953	Juvenile	Labrador Retriever Mix	2015-08-12	8/12, 8/26	N	Y	2015-09-01		2015-09-24	NEG	2015-09-17	5	5.5	5
Shelter D	954	Juvenile	Labrador Retriever Mix	2015-08-12	8/12, 8/26	N	Y	2015-09-01		2015-09-24	NEG	2015-09-17	6	6	6
Shelter D	955	Juvenile	Labrador Retriever Mix	2015-08-12	8/12 & 8/21	N	Y	2015-09-01		2015-09-24	NEG	2015-09-17	5	4.5	4.5
Shelter D	956	Juvenile	Labrador Retriever Mix	2015-08-12	8/12 & 8/21	N	Y	2015-09-01		2015-09-24	NEG	2015-09-17	5.5	6	5.5
Shelter D	957	Juvenile	Labrador Retriever Mix	2015-08-12	8/12 & 8/21	N	Y	2015-09-01		2015-09-24	NEG	2015-09-17	6	6	6
Shelter D	958	Juvenile	Labrador Retriever Mix	2015-08-12	8/12 & 8/21	N	Y	2015-09-01		2015-09-24	NEG	2015-09-17	6	6	6
Shelter D	959	Adult	Labrador Retriever Mix	2015-08-19	2015-08-27	N	Y	2015-09-01		2015-09-24	NEG	2015-09-17	5.5	6	5
Shelter D	960	Juvenile	Labrador Retriever Mix	2015-07-28	8/5, 8/26	N	Y			2015-09-24	NEG	2015-09-17	4	5.5	5
Shelter D	961	Juvenile	Labrador Retriever Mix	2015-08-04	8/12/2015 ???? 2nd	N	Y	2015-09-01		2015-09-24	NEG	2015-09-17	6	6	6
Shelter D	962	Juvenile	Labrador Retriever Mix	2015-08-08	8/12, 8/26	N	Y	2015-09-01		2015-09-24	NEG	2015-09-17	6	6	6
Shelter D	963	Juvenile	Labrador Retriever Mix	2015-08-12	8/12, 8/26	N	Y	2015-09-01		2015-09-24	NEG	2015-09-17	5.5	6	6
Shelter D	964	Juvenile	Labrador Retriever Mix	2015-08-12	8/12, 8/26	N	Y	2015-09-01		2015-09-24	NEG	2015-09-17	6	6	5.5
Shelter D	965	Juvenile	Labrador Retriever Mix	2015-07-30	7/31 & 8/21	N	U			2015-09-24	NEG	2015-09-17	6	6	6
Shelter D	966	Adult	Labrador Retriever Mix	2015-08-10	2015-08-20	N	Y	2015-09-01		2015-09-24	NEG	2015-09-17	5.5	6	6
Shelter D	967	Adult	Labrador Retriever Mix	2015-08-17	2015-08-31	N	Y	2015-09-01		2015-09-24	NEG	2015-09-18	0	6	5.5
Shelter D	968	unk	Labrador Retriever Mix	2015-08-15	8/16, 8/21	N	N			2015-09-24	NEG	2015-09-18	6	6	5.5
Shelter D	969	unk	Labrador Retriever Mix	2015-08-15	8/16, 8/21	N	N			2015-09-24	NEG	2015-09-18	5	6	6
Shelter D	970	Adult	Welsh Corgi Mix	2015-08-13	2015-08-20	N	Y	2015-09-01		2015-09-24	NEG	2015-09-17	4.5	5.5	5
Shelter D	971			2015-09-04	2015-09-04	N	N			2015-09-24	NEG	2015-09-18	6	6	6
Shelter D	972	Adult	Pit Bull	2015-08-11	2015-08-31	N	U			2015-09-24	NEG	2015-09-18	5	5	5
Shelter D	973	Adult	Pit Bull Mix	2015-08-13	2015-08-31	N	Y	2015-09-01		2015-09-24	NEG	2015-09-18	4	6	6
Shelter D	974	Adult (1 1/2 yrs)	Pit Bull	2015-07-14	2015-07-30	N	N			2015-09-24	NEG	2015-09-18	5	6	6
Shelter D	975	Juvenile	Pit Bull	2015-08-13	8/13, 8/20	N	Y			2015-09-24	NEG	2015-09-17	5.5	5.5	4.5
Shelter D	976	Juvenile	Pit Bull	2015-08-06	2015-08-20	N	Y	2015-09-01		2015-09-24	NEG	2015-09-17	3	6	5.5
Shelter D	977	Juvenile	Pit Bull	2015-08-04	8/4, 8/26	Came in with Neurologic symptoms	Y	2015-08-04		2015-09-24	NEG
Shelter D	978	Juvenile	Pit Bull	2015-08-20	2015-08-31	N	Y	2015-09-01		2015-09-24	NEG	2015-09-17	5	6	6
Shelter D	979	Juvenile	Pit Bull Mix	2015-08-20	2015-09-01	N	Y	2015-09-01		2015-09-24	NEG	2015-09-17	6	5.5	6
Shelter D	980	Juvenile	Pit Bull Mix	2015-08-23	2015-09-01	N	Y	2015-09-01		2015-09-24	NEG	2015-09-17	5.5	6	5.5
Shelter D	981	Juvenile	Pit Bull Mix	2015-08-10	2015-08-20	N	Y	2015-09-01		2015-09-24	NEG	2015-09-17	4.5	6	6
Shelter D	982									2015-11-17	Neg
Shelter D	983									2015-11-17	Neg
Shelter D	984									2015-11-17	Neg
Shelter D	985									2016-04-20	NEG	2016-04-20	1	1	2
Shelter D	986									2016-04-20	NEG	2016-04-20	1	2	2
Shelter D	987									2016-05-18	NEG	2016-05-17	5	6	6
Shelter D	988									2016-05-18	NEG	2016-05-17	6	0	6
Shelter D	989									2016-05-18	NEG	2016-05-17	6	0	6
Shelter D	990									2016-05-18	NEG	2016-05-17	6	6	6
Shelter D	991									2016-05-18	NEG	2016-05-17	6	0	1			2016-06-02	4	4.5	6			2016-06-16	6	6	6
Shelter D	992									2016-05-18	NEG	2016-05-17	6	6	6
Shelter D	993									2016-05-18	NEG	2016-05-17	5	6	6
Shelter D	994									2016-05-18	NEG	2016-05-17	4.5	6	6
Shelter D	995									2016-05-18	NEG	2016-04-20	6	6	6			2016-05-17	6	6	6
Shelter D	996									2016-05-18	NEG	2016-05-17	5.5	6	6
Shelter D	997									2016-05-18	NEG	2016-05-17	1	6	5			2016-06-02	4.5	6	6			2016-06-16	5.5	5.5	5.5
Shelter D	998									2016-05-18	NEG	2016-05-17	6	6	6
Shelter D	999									2016-05-18	NEG	2016-05-17	6	6	6
Shelter D	1000									2016-06-01	NEG
Shelter C#	1001									2018-02-19	NEG
Shelter C#	1002									2018-02-19	NEG
Shelter C#	1003									2018-02-19	NEG
Shelter C#	1004									2018-02-19	NEG
Shelter C#	1005									2018-02-19	NEG
Shelter C#	1006									2018-02-19	NEG
Shelter C#	1007									2018-02-19	NEG
Shelter C#	1008									2018-02-19	NEG
Shelter C#	1009									2018-02-19	NEG
Shelter C#	1010									2018-02-26	NEG
Shelter C#	1011									2018-02-26	NEG
Shelter C#	1012									2018-02-26	NEG
Shelter C#	1013									2018-02-26	NEG
Shelter C#	1014									2018-02-26	NEG
Shelter C#	1015									2018-02-26	NEG
Shelter C#	1016									2018-02-26	NEG
Shelter C#	1017									2018-02-26	NEG
Shelter C#	1018									2018-02-26	NEG
Shelter C#	1019									2018-02-26	NEG
Shelter C#	1020									2018-07-09	NEG
Shelter C#	1021									2018-07-09	NEG
Shelter C#	1022									2018-07-09	NEG
Shelter C#	1023									2018-07-09	NEG
Shelter C#	1024									2018-07-10	NEG					2018-07-17	NEG
Shelter C#	1025									2018-07-10	NEG
Shelter C#	1026									2018-07-10	NEG
Shelter C#	1027									2018-07-10	NEG
Shelter C#	1028									2018-07-10	NEG
Shelter C#	1029									2018-07-10	NEG
Shelter C#	1030									2018-07-10	NEG
Shelter C#	1031									2018-07-10	NEG
Shelter C#	1032									2018-07-10	NEG
Shelter C#	1033									2018-07-10	NEG
Shelter C#	1034									2018-07-10	NEG
Shelter C#	1035									2018-07-10	NEG
Shelter C#	1036									2018-07-17	NEG
Shelter C#	1037									2018-07-17	NEG
Shelter C#	1038									2018-07-17	NEG
Shelter C#	1039									2018-07-17	NEG
Shelter C#	1040									2018-07-17	NEG
Shelter C#	1041									2018-07-17	NEG
Shelter C#	1042									2018-07-17	NEG
Shelter C#	1043									2018-07-17	NEG
Shelter C#	1044									2018-07-17	NEG
Shelter C#	1045									2018-07-17	NEG
Shelter C#	1046									2018-07-23	NEG
Shelter C#	1047									2018-07-23	NEG
Shelter C#	1048									2018-07-23	NEG
Shelter C#	1049									2018-07-23	NEG
Shelter C#	1050									2018-07-23	NEG
Shelter C#	1051									2018-07-23	NEG
Shelter C#	1052									2018-07-23	NEG
Shelter C#	1053									2018-07-23	NEG
Shelter C#	1054									2018-07-23	NEG
Shelter C#	1055									2018-07-23	NEG
Shelter C#	1056									2018-07-23	NEG
Shelter C#	1057									2018-07-23	NEG
Shelter C#	1058									2018-07-23	NEG
Shelter C#	1059									2018-09-24	NEG
Shelter C#	1060									2018-09-24	NEG
Shelter C#	1061									2018-09-24	NEG
Shelter C#	1062									2018-09-24	NEG
Shelter C#	1063									2018-09-24	NEG
Shelter C#	1064									2018-09-24	NEG					2018-09-27	NEG
Shelter C#	1065									2018-09-24	Suspect
Shelter C#	1066									2018-09-27	NEG
Shelter C#	1067									2018-09-27	NEG
Shelter C#	1068									2018-10-17	NEG
Shelter C#	1069									2018-10-17	NEG
Shelter C#	1070									2018-10-17	NEG
Shelter C#	1071									2018-10-17	NEG
Shelter C#	1072									2018-10-17	NEG
Shelter C#	1073									2018-10-17	NEG
Shelter C#	1074									2018-10-17	NEG
Shelter C#	1075									2018-10-17	NEG
Shelter C#	1076									2018-10-17	NEG
Shelter D#	1077									2015-11-30	Neg
Shelter D#	1078									2015-11-30	Neg
Shelter D#	1079									2015-11-30	Neg
Shelter D#	1080									2015-11-30	Neg
Shelter D#	1081									2015-11-30	Neg
Shelter D#	1082									2015-11-30	Neg
Shelter D#	1083									2015-11-30	Neg
Shelter D#	1084									2015-11-30	Neg
Shelter D#	1085									2015-11-30	Neg
Shelter D#	1086									2015-11-30	Neg
Shelter D#	1087									2015-12-17	Neg
Shelter E#	1088									2020-01-13	NEG					2020-01-15	NEG
Shelter F#	1089									2019-12-20	NEG
Shelter F#	1090									2019-12-20	NEG
Shelter F#	1091									2019-12-20	NEG
Shelter F#	1092									2019-12-20	NEG
Shelter F#	1093									2019-12-20	NEG
Shelter F#	1094									2019-12-20	NEG
Shelter F#	1095									2019-12-20	NEG
Shelter F#	1096									2019-12-20	NEG
Shelter G#	1097									2016-05-02	NEG
Shelter G#	1098									2016-05-02	NEG
Shelter G#	1099									2016-05-02	NEG
Shelter G#	1100									2016-05-02	NEG
Shelter G#	1101									2016-05-02	NEG
Shelter G#	1102									2016-05-02	NEG
Shelter G#	1103									2016-05-02	NEG
Shelter G#	1104									2019-10-04	NEG
Shelter G#	1105									2019-10-04	NEG
Shelter G#	1106									2019-10-04	NEG
Shelter H#	1107									2016-05-18	NEG
Shelter H#	1108									2016-05-18	NEG
Shelter H#	1109									2016-05-18	NEG
Shelter H#	1110									2016-05-18	NEG
Shelter H#	1111									2016-05-18	NEG
Shelter H#	1112									2016-05-18	NEG
Shelter F#	1113	Juvenile	Shepherd X							2015-04-27	Neg
Shelter F#	1114	Adult	PBT							2015-08-14	Neg
Shelter F#	1115									2016-03-18	NEG
Shelter F#	1116									2016-12-07	NEG
Shelter F#	1117									2016-12-07	NEG
Shelter F#	1118									2016-12-07	NEG
Shelter F#	1119									2016-12-07	NEG
Shelter F#	1120									2016-12-07	NEG
Shelter F#	1121									2016-12-07	NEG
Shelter F#	1122									2016-12-07	NEG
Shelter F#	1123									2016-12-07	NEG
Shelter F#	1124									2017-10-16	NEG
Shelter F#	1125									2017-10-16	NEG
Shelter F#	1126									2017-10-16	NEG
Shelter F#	1127									2017-10-16	NEG
Shelter F#	1128									2017-10-16	NEG
Shelter F#	1129									2017-10-16	NEG
Shelter F#	1130									2017-10-16	NEG
Shelter F#	1131									2017-10-16	NEG
Shelter F#	1132									2017-11-16	NEG
Shelter F#	1133									2017-11-16	NEG
Shelter F#	1134									2017-11-21	NEG
Shelter F#	1135									2018-01-25	NEG
Shelter F#	1136									2018-02-08	NEG
Shelter F#	1137									2018-02-08	NEG
Shelter F#	1138									2018-03-05	NEG
Shelter F#	1139									2018-03-05	NEG
Shelter F#	1140									2018-08-24	NEG
Shelter F#	1141									2018-08-24	NEG
Shelter F#	1142									2018-08-24	NEG
Shelter F#	1143									2018-08-24	NEG
Shelter F#	1144									2018-10-28	NEG
Shelter F#	1145									2018-11-01	NEG
Shelter F#	1146									2018-11-21	NEG
Shelter F#	1147									2018-12-02	NEG
Shelter F#	1148									2018-12-02	NEG
Shelter F#	1149									2018-12-02	NEG
Shelter F#	1150									2019-02-06	NEG
Shelter F#	1151									2019-08-20	NEG
Shelter F#	1152									2020-02-04	NEG
Shelter F#	1153									2020-02-10	NEG
Shelter F#	1154									2020-02-11	NEG
Shelter F#	1155									2020-02-21	NEG
shelter G	1156									2019-08-19	NEG
shelter G	1157									2019-08-19	NEG
shelter G	1158									2019-08-19	NEG
shelter G	1159									2019-08-19	NEG
shelter G	1160									2019-08-19	NEG
shelter G	1161									2019-08-19	NEG
shelter G	1162									2019-08-19	NEG
shelter G	1163									2019-08-19	NEG
shelter G	1164									2020-02-26	NEG
Shelter I#	1165									2018-06-19	NEG
Shelter I#	1166									2018-06-19	NEG
Shelter I#	1167									2018-06-19	NEG
Shelter I#	1168									2018-06-19	NEG
Shelter I#	1169									2018-06-19	NEG
Shelter I#	1170									2018-06-19	NEG
Shelter I#	1171									2018-06-19	NEG
Shelter I#	1172									2018-06-19	NEG
Shelter I#	1173									2018-06-20	NEG
Shelter I#	1174									2018-06-20	NEG
Shelter I#	1175									2018-06-20	NEG
Shelter I#	1176									2018-06-20	NEG
Shelter I#	1177									2018-06-20	NEG
Shelter I#	1178									2018-06-20	NEG
Shelter I#	1179									2018-06-26	NEG
Shelter I#	1180									2018-06-26	NEG
Shelter I#	1181									2018-06-26	NEG
Shelter I#	1182									2018-06-26	NEG
Shelter I#	1183									2018-06-26	NEG
Shelter I#	1184									2018-06-26	NEG
Shelter I#	1185									2018-06-26	NEG
Shelter I#	1186									2018-06-26	NEG
Shelter I#	1187									2018-06-26	NEG
Shelter I#	1188									2018-06-26	NEG
Shelter I#	1189									2018-06-26	NEG
Shelter I#	1190									2018-06-26	NEG
Shelter I#	1191									2018-06-26	NEG
Shelter I#	1192									2018-06-26	NEG					2018-07-02	NEG
Shelter I#	1193									2018-06-26	NEG
Shelter I#	1194									2018-06-26	NEG
Shelter I#	1195									2018-06-26	NEG
Shelter I#	1196									2018-06-26	NEG
Shelter I#	1197									2018-06-26	NEG
Shelter I#	1198									2018-06-26	NEG					2018-07-02	NEG
Shelter I#	1199									2018-06-26	NEG
Shelter I#	1200									2018-06-26	NEG
Shelter I#	1201									2018-06-26	NEG					2018-07-02	NEG
Shelter I#	1202									2018-06-26	NEG
Shelter I#	1203									2018-06-26	NEG
Shelter I#	1204									2018-06-26	Suspect					2018-07-02	NEG
Shelter I#	1205									2018-06-26	NEG
Shelter I#	1206									2018-06-26	NEG
Shelter I#	1207									2018-06-26	NEG
Shelter I#	1208									2018-06-26	NEG
Shelter I#	1209									2018-06-26	NEG
Shelter I#	1210									2018-06-26	NEG
Shelter I#	1211									2018-06-26	Suspect
Shelter I#	1212									2018-06-26	NEG
Shelter I#	1213									2018-06-26	Suspect
Shelter I#	1214									2018-06-26	NEG
Shelter I#	1215									2018-06-26	NEG
Shelter I#	1216									2018-06-26	NEG
Shelter I#	1217									2018-06-26	NEG
Shelter I#	1218									2018-06-26	NEG
Shelter I#	1219									2018-06-26	NEG
Shelter I#	1220									2018-06-26	Suspect
Shelter I#	1221									2018-06-26	NEG
Shelter I#	1222									2018-06-26	NEG
Shelter I#	1223									2018-06-26	Suspect
Shelter I#	1224									2018-06-26	NEG
Shelter I#	1225									2018-06-26	Suspect
Shelter I#	1226									2018-06-26	NEG
Shelter I#	1227									2018-06-26	Suspect
Shelter I#	1228									2018-06-26	NEG
Shelter I#	1229									2018-06-26	NEG
Shelter I#	1230									2018-06-26	NEG
Shelter I#	1231									2018-06-26	NEG
Shelter I#	1232									2018-06-26	NEG
Shelter I#	1233									2018-06-26	NEG
Shelter I#	1234									2018-06-26	NEG
Shelter I#	1235									2018-06-26	NEG
Shelter I#	1236									2018-06-26	NEG
Shelter I#	1237									2018-06-26	NEG
Shelter I#	1238									2018-06-26	NEG
Shelter I#	1239									2018-06-26	NEG
Shelter I#	1240									2018-06-26	NEG
Shelter I#	1241									2018-07-02	NEG
Shelter I#	1242									2018-07-02	NEG
Shelter I#	1243									2018-07-02	Suspect
Shelter I#	1244									2018-07-02	Suspect
Shelter I#	1245									2018-07-02	NEG
Shelter I#	1246									2018-07-02	NEG
Shelter I#	1247									2018-07-02	NEG
Shelter I#	1248									2018-07-02	NEG
Shelter I#	1249									2018-07-02	NEG
Shelter I#	1250									2018-07-02	NEG
Shelter I#	1251									2018-07-02	NEG
Shelter I#	1252									2018-07-02	NEG
Shelter I#	1253									2018-07-02	NEG
Shelter I#	1254									2018-07-02	NEG
Shelter I#	1255									2018-07-02	NEG
Shelter I#	1256									2018-07-02	Suspect
Shelter I#	1257									2018-07-02	NEG
Shelter I#	1258									2018-07-02	NEG
Shelter I#	1259									2018-07-02	NEG
Shelter I#	1260									2018-07-02	NEG
Shelter I#	1261									2018-07-02	NEG
Shelter I#	1262									2018-07-02	Suspect
Shelter I#	1263									2018-07-02	NEG
Shelter I#	1264									2018-07-02	NEG
Shelter I#	1265									2018-07-02	NEG
Shelter I#	1266									2018-07-02	NEG
Shelter I#	1267									2018-07-02	NEG
Shelter I#	1268									2018-07-02	NEG
Shelter I#	1269									2018-07-02	NEG
Shelter I#	1270									2018-07-02	NEG
Shelter I#	1271									2018-07-02	NEG
Shelter I#	1272									2018-07-02	NEG
Shelter I#	1273									2018-07-02	NEG
Shelter I#	1274									2018-07-02	NEG
Shelter I#	1275									2018-07-02	NEG
Shelter I#	1276									2018-07-02	NEG
Shelter I#	1277									2018-07-02	NEG
Shelter I#	1278									2018-07-02	NEG
Shelter I#	1279									2018-07-02	NEG
Shelter I#	1280									2018-07-02	NEG
Shelter I#	1281									2018-07-02	Suspect
Shelter I#	1282									2018-07-02	Suspect
Shelter I#	1283									2018-07-02	NEG
Shelter I#	1284									2018-10-16	Suspect
Shelter I#	1285									2018-10-16	NEG
Shelter I#	1286									2018-10-16	NEG
Shelter I#	1287									2018-10-16	NEG
Shelter I#	1288									2018-10-16	NEG
Shelter I#	1289									2018-10-16	NEG
Shelter I#	1290									2018-10-16	NEG
Shelter I#	1291									2018-10-16	NEG
Shelter I#	1292									2018-10-16	NEG
Shelter I#	1293									2018-10-16	NEG
Shelter I#	1294									2018-10-16	NEG
Shelter I#	1295									2018-10-16	NEG
Shelter I#	1296									2018-10-16	NEG
Shelter I#	1297									2018-10-16	NEG
Shelter I#	1298									2018-10-16	NEG
Shelter I#	1299									2018-10-16	Suspect
Shelter I#	1300									2018-10-16	NEG
Shelter I#	1301									2018-10-16	NEG
Shelter I#	1302									2018-10-16	NEG
Shelter I#	1303									2018-10-16	Suspect
Shelter I#	1304									2018-10-16	NEG
Shelter I#	1305									2018-10-16	NEG
Shelter I#	1306									2018-10-16	NEG
Shelter I#	1307									2018-10-16	NEG
Shelter I#	1308									2018-10-16	NEG
Shelter I#	1309									2018-10-16	NEG
Shelter I#	1310									2018-10-16	NEG
Shelter I#	1311									2018-10-16	NEG
Shelter I#	1312									2018-10-16	NEG
Shelter I#	1313									2018-10-16	NEG
Shelter I#	1314									2018-10-16	NEG
Shelter I#	1315									2018-10-16	NEG
Shelter I#	1316									2018-10-16	NEG
Shelter I#	1317									2018-10-16	NEG
Shelter I#	1318									2018-10-16	NEG
Shelter I#	1319									2018-10-16	NEG
Shelter I#	1320									2018-10-16	Suspect
Shelter I#	1321									2018-10-16	NEG
Shelter I#	1322									2018-10-16	NEG
Shelter I#	1323									2018-10-16	NEG
Shelter I#	1324									2018-10-16	NEG
Shelter I#	1325									2018-10-16	NEG
Shelter I#	1326									2018-10-16	NEG
Shelter I#	1327									2018-10-16	NEG
Shelter I#	1328									2018-10-16	NEG
Shelter I#	1329									2018-10-16	NEG
Shelter I#	1330									2018-10-16	NEG
Shelter I#	1331									2018-10-16	NEG
Shelter I#	1332									2018-10-16	NEG
Shelter I#	1333									2018-10-16	NEG
Shelter I#	1334									2018-10-16	Suspect
Shelter I#	1335									2018-10-16	NEG
Shelter I#	1336									2018-10-16	NEG
Shelter I#	1337									2018-10-16	NEG
Shelter I#	1338									2018-10-16	NEG
Shelter J#	1339									2019-04-03	NEG
Shelter J#	1340									2019-04-03	NEG
Shelter J#	1341									2019-04-03	NEG
Shelter J#	1342									2019-04-03	NEG
Shelter J#	1343									2019-04-03	NEG
Shelter J#	1344									2019-04-03	NEG
Shelter J#	1345									2019-04-03	NEG
Shelter J#	1346									2019-04-03	NEG
Shelter J#	1347									2019-04-03	NEG
Shelter J#	1348									2019-10-17	NEG
Shelter J#	1349									2019-10-17	NEG
Shelter J#	1350									2019-10-17	NEG
Shelter J#	1351									2019-10-17	NEG
Shelter J#	1352									2019-10-17	NEG
Shelter J#	1353									2019-10-17	NEG
Shelter J#	1354									2019-10-17	NEG
Shelter J#	1355									2019-10-17	NEG
Shelter J#	1356									2019-10-17	NEG
Shelter J#	1357									2019-10-17	NEG
Shelter J#	1358									2019-10-17	NEG
Shelter J#	1359									2019-10-17	NEG
Shelter J#	1360									2019-10-17	NEG
Shelter J#	1361									2019-10-17	NEG
Shelter J#	1362									2019-10-17	NEG
Shelter J#	1363									2019-10-17	NEG
Shelter K#	1364									2015-08-03	Neg
Shelter K#	1365									2015-08-03	Neg
Shelter K#	1366									2015-08-03	Neg
Shelter L#	1367									2016-09-15	NEG
Shelter L#	1368									2016-09-15	NEG
Shelter L#	1369									2016-09-15	NEG
Shelter L#	1370									2016-09-15	NEG
Shelter L#	1371									2016-09-15	NEG
Shelter L#	1372									2016-09-15	NEG
Shelter L#	1373									2016-09-15	NEG
Shelter L#	1374									2016-09-15	NEG
Shelter L#	1375									2016-09-15	NEG
Shelter L#	1376									2016-09-15	NEG
Shelter L#	1377									2016-09-15	NEG
Shelter L#	1378									2016-09-15	NEG
Shelter L#	1379									2016-09-15	NEG
Shelter L#	1380									2016-09-15	NEG
Shelter L#	1381									2016-09-15	NEG
Shelter L#	1382									2016-09-15	NEG					2016-09-20	NEG
Shelter L#	1383									2016-09-15	NEG
Shelter L#	1384									2016-09-15	NEG
Shelter L#	1385									2016-09-15	NEG					2016-09-20	NEG
Shelter L#	1386									2016-09-15	NEG
Shelter L#	1387									2016-09-15	NEG
Shelter L#	1388									2016-09-15	NEG
Shelter L#	1389									2016-09-15	NEG
Shelter L#	1390									2016-09-15	NEG
Shelter L#	1391									2016-09-15	NEG
Shelter L#	1392									2016-09-15	NEG					2016-09-20	NEG
Shelter L#	1393									2016-09-15	NEG					2016-09-20	NEG
Shelter L#	1394									2016-09-15	NEG					2016-09-20	NEG
Shelter L#	1395									2016-09-15	NEG					2016-09-20	NEG
Shelter L#	1396									2016-09-15	NEG					2016-09-20	NEG
Shelter L#	1397									2016-09-15	NEG
Shelter L#	1398									2016-09-15	NEG					2016-09-20	NEG
Shelter L#	1399									2016-09-15	NEG					2016-09-20	NEG
Shelter L#	1400									2016-09-15	NEG					2016-09-20	NEG
Shelter L#	1401									2016-09-15	NEG
Shelter L#	1402									2016-09-20	NEG
Shelter L#	1403									2016-09-20	NEG
Shelter L#	1404									2016-09-20	NEG
Shelter L#	1405									2016-09-20	NEG
Shelter L#	1406									2016-09-20	NEG
Shelter L#	1407									2016-09-20	NEG
Shelter L#	1408									2016-09-20	NEG
Shelter L#	1409									2016-09-20	NEG
Shelter L#	1410									2016-09-20	NEG
Shelter L#	1411									2016-09-20	NEG
Shelter L#	1412									2016-09-20	NEG
Shelter L#	1413									2016-09-20	NEG
Shelter L#	1414									2016-09-20	NEG
Shelter L#	1415									2016-09-20	NEG
Shelter L#	1416									2016-09-20	NEG
Shelter L#	1417									2016-09-20	NEG
Shelter L#	1418									2016-09-20	NEG
Shelter L#	1419									2016-09-20	NEG
Shelter L#	1420									2016-09-20	NEG
Shelter L#	1421									2016-09-20	NEG
Shelter L#	1422									2016-09-20	NEG
Shelter L#	1423									2016-09-20	NEG
Shelter L#	1424									2016-09-20	NEG
Shelter L#	1425									2016-09-20	NEG
Shelter L#	1426									2016-09-20	NEG
Shelter L#	1427									2016-09-20	NEG
Shelter L#	1428									2016-09-20	NEG
Shelter L#	1429									2016-09-20	NEG
Shelter L#	1430									2016-09-20	NEG
Shelter L#	1431									2016-09-20	NEG
Shelter L#	1432									2016-09-20	NEG
Shelter L#	1433									2016-09-20	NEG
Shelter L#	1434									2016-09-20	NEG
Shelter L#	1435									2016-09-20	NEG
Shelter L#	1436									2016-09-20	NEG
Shelter L#	1437									2016-09-20	NEG
Shelter L#	1438									2016-09-20	NEG
Shelter L#	1439									2016-09-20	NEG
Shelter L#	1440									2016-09-20	NEG
Shelter L#	1441									2016-09-20	NEG
Shelter L#	1442									2016-09-20	NEG
Shelter L#	1443									2016-09-20	NEG
Shelter L#	1444									2016-09-20	NEG
Shelter L#	1445									2016-09-20	NEG
Shelter L#	1446									2016-09-20	NEG
Shelter L#	1447									2016-09-20	NEG
Shelter L#	1448									2016-09-20	NEG
Shelter L#	1449									2016-09-20	NEG
Shelter L#	1450									2016-09-20	NEG
Shelter L#	1451									2016-09-20	NEG
Shelter L#	1452									2016-09-20	NEG
Shelter L#	1453									2016-09-20	NEG
Shelter L#	1454									2016-09-20	NEG
Shelter L#	1455									2016-09-20	NEG
Shelter L#	1456									2016-09-20	NEG
Shelter L#	1457									2016-09-20	NEG
Shelter L#	1458									2016-09-20	NEG
Shelter L#	1459									2016-09-20	NEG
Shelter L#	1460									2016-09-20	NEG
Shelter L#	1461									2016-09-20	NEG
Shelter L#	1462									2016-09-20	NEG
Shelter L#	1463									2016-09-20	NEG
Shelter L#	1464									2016-09-20	NEG
Shelter L#	1465									2016-09-20	NEG
Shelter L#	1466									2016-09-20	NEG
Shelter L#	1467									2016-09-20	NEG
Shelter L#	1468									2016-09-20	NEG
Shelter L#	1469									2016-09-20	NEG
Shelter L#	1470									2016-09-20	NEG
Shelter L#	1471									2016-09-20	NEG
Shelter L#	1472									2016-09-20	NEG
Shelter L#	1473									2016-09-20	NEG
Shelter L#	1474									2016-09-20	NEG
Shelter L#	1475									2016-09-20	NEG
Shelter L#	1476									2016-09-20	NEG
Shelter L#	1477									2016-09-20	NEG
Shelter L#	1478									2016-09-20	NEG
Shelter L#	1479									2016-09-20	NEG
Shelter L#	1480									2016-09-20	NEG
Shelter L#	1481									2016-09-20	NEG
Shelter L#	1482									2016-09-20	NEG
Shelter L#	1483									2016-09-20	NEG
Shelter L#	1484									2016-09-20	NEG
Shelter L#	1485									2016-09-20	NEG
Shelter L#	1486									2016-09-20	NEG
Shelter L#	1487									2016-09-20	NEG
Shelter L#	1488									2016-09-20	NEG
Shelter L#	1489									2016-09-20	NEG
Shelter L#	1490									2016-09-20	NEG
Shelter L#	1491									2016-09-20	NEG
Shelter M#	1492									2015-10-06	Neg
Shelter M#	1493									2015-10-06	Neg
Shelter M#	1494									2015-10-06	Neg
Shelter M#	1495									2015-10-06	Neg
Shelter M#	1496									2015-10-06	Neg
Shelter M#	1497									2015-10-06	Neg
Shelter M#	1498									2015-10-06	Neg
Shelter M#	1499									2015-10-06	Neg
Shelter M#	1500	1 yr	Terrier	2015-07-24						2015-10-08	Neg	2015-10-08	6	6	6
Shelter M#	1501	1 yr	Terrier	2015-07-24						2015-10-08	Neg	2015-10-08	6	6	6
Shelter M#	1502	1 yr	Chihuahua							2015-10-08	Neg	2015-10-08	6	6	6
Shelter M#	1503	1 yr	Chihuahua							2015-10-08	Neg	2015-10-08	6	6	6
Shelter N#	1504									2019-08-13	NEG
Shelter N#	1505									2019-08-13	NEG
Shelter N#	1506									2019-08-13	NEG
Shelter N#	1507									2019-08-13	NEG
Shelter N#	1508									2019-08-13	NEG
Shelter N#	1509									2019-08-13	NEG
Shelter N#	1510									2019-08-13	NEG
shelter I	1511									2018-01-02	NEG
shelter I	1512									2018-01-02	NEG
shelter I	1513									2018-01-02	NEG
shelter I	1514									2018-01-02	NEG
shelter I	1515									2018-01-02	NEG
shelter I	1516									2018-01-02	NEG
shelter I	1517									2018-01-02	NEG
shelter I	1518									2018-01-02	NEG
shelter I	1519									2018-01-02	NEG
shelter I	1520									2018-01-02	NEG
shelter I	1521									2018-01-02	NEG
shelter I	1522									2018-01-02	NEG
shelter I	1523									2018-01-02	NEG
shelter I	1524									2018-01-02	NEG
shelter I	1525									2018-01-02	NEG
shelter I	1526									2018-08-30	NEG
shelter I	1527									2018-08-30	NEG					2018-09-05	NEG
shelter I	1528									2018-08-30	NEG
shelter I	1529									2018-08-30	NEG
shelter I	1530									2018-08-30	NEG
shelter I	1531									2018-08-30	NEG					2018-09-05	NEG
shelter I	1532									2018-08-30	NEG
shelter I	1533									2018-08-30	NEG
shelter I	1534									2018-08-30	NEG
shelter I	1535									2018-08-30	NEG
shelter I	1536									2018-08-30	NEG
shelter I	1537									2018-08-30	NEG
shelter I	1538									2018-08-30	NEG
shelter I	1539									2018-08-30	NEG
shelter I	1540									2018-08-30	NEG
shelter I	1541									2018-08-30	NEG
shelter I	1542									2018-08-30	NEG
shelter I	1543									2018-08-30	NEG
shelter I	1544									2018-08-30	NEG					2018-09-19	NEG
shelter I	1545									2018-09-05	NEG
shelter I	1546									2018-09-05	NEG
shelter I	1547									2018-09-05	NEG
shelter I	1548									2018-09-05	NEG
shelter I	1549									2018-09-05	NEG
shelter I	1550									2018-09-05	NEG
shelter I	1551									2018-09-05	NEG
shelter I	1552									2018-09-05	NEG
shelter I	1553									2018-09-05	NEG					2018-09-10	NEG
shelter I	1554									2018-09-05	NEG
shelter I	1555									2018-09-05	NEG
shelter I	1556									2018-09-05	NEG
shelter I	1557									2018-09-05	NEG					2018-09-10	NEG
shelter I	1558									2018-09-05	NEG
shelter I	1559									2018-09-05	NEG
shelter I	1560									2018-09-05	NEG
shelter I	1561									2018-09-05	NEG					2018-09-10	NEG
shelter I	1562									2018-09-05	NEG
shelter I	1563									2018-09-05	NEG					2018-09-10	NEG
shelter I	1564									2018-09-05	NEG
shelter I	1565									2018-09-05	NEG
shelter I	1566									2018-09-05	NEG
shelter I	1567									2018-09-05	NEG
shelter I	1568									2018-09-05	NEG
shelter I	1569									2018-09-05	NEG
shelter I	1570									2018-09-05	NEG
shelter I	1571									2018-09-05	NEG
shelter I	1572									2018-09-05	NEG
shelter I	1573									2018-09-05	NEG
shelter I	1574									2018-09-05	NEG					2018-09-19	NEG
shelter I	1575									2018-09-05	NEG
shelter I	1576									2018-09-05	NEG
shelter I	1577									2018-09-05	NEG
shelter I	1578									2018-09-05	NEG
shelter I	1579									2018-09-05	NEG
shelter I	1580									2018-09-05	NEG					2018-09-10	NEG					2018-09-19	NEG
shelter I	1581									2018-09-10	NEG
shelter I	1582									2018-09-10	NEG
shelter I	1583									2018-09-10	NEG
shelter I	1584									2018-09-10	NEG
shelter I	1585									2018-09-10	NEG
shelter I	1586									2018-09-10	NEG
shelter I	1587									2018-09-10	NEG
shelter I	1588									2018-09-10	NEG
shelter I	1589									2018-09-10	NEG
shelter I	1590									2018-09-10	NEG
shelter I	1591									2018-09-10	NEG
shelter I	1592									2018-09-10	NEG
shelter I	1593									2018-09-10	Suspect
shelter I	1594									2018-09-10	NEG
shelter I	1595									2018-09-10	NEG
shelter I	1596									2018-09-10	NEG
shelter I	1597									2018-09-19	NEG					2018-09-25	NEG					2018-10-03	NEG
shelter I	1598									2018-09-19	NEG
shelter I	1599									2018-09-19	NEG
shelter I	1600									2018-09-19	NEG
shelter I	1601									2018-09-19	NEG
shelter I	1602									2018-09-19	NEG
shelter I	1603									2018-09-19	NEG
shelter I	1604									2018-09-19	NEG					2018-09-25	NEG
shelter I	1605									2018-09-19	NEG
shelter I	1606									2018-09-19	NEG
shelter I	1607									2018-09-19	NEG
shelter I	1608									2018-09-19	NEG
shelter I	1609									2018-09-19	NEG
shelter I	1610									2018-09-19	NEG
shelter I	1611									2018-09-19	NEG					2018-09-24	NEG
shelter I	1612									2018-09-19	NEG
shelter I	1613									2018-09-19	NEG
shelter I	1614									2018-09-19	NEG
shelter I	1615									2018-09-19	NEG
shelter I	1616									2018-09-19	NEG
shelter I	1617									2018-09-19	NEG
shelter I	1618									2018-09-19	NEG
shelter I	1619									2018-09-19	NEG
shelter I	1620									2018-09-19	NEG
shelter I	1621									2018-09-19	NEG
shelter I	1622									2018-09-19	NEG
shelter I	1623									2018-09-19	NEG					2018-09-25	NEG					2018-10-03	NEG
shelter I	1624									2018-09-19	NEG
shelter I	1625									2018-09-19	NEG
shelter I	1626									2018-09-19	NEG
shelter I	1627									2018-09-19	NEG
shelter I	1628									2018-09-19	NEG
shelter I	1629									2018-09-19	NEG
shelter I	1630									2018-09-19	NEG
shelter I	1631									2018-09-19	NEG					2018-09-25	NEG
shelter I	1632									2018-09-19	NEG
shelter I	1633									2018-09-19	NEG
shelter I	1634									2018-09-19	NEG
shelter I	1635									2018-09-19	NEG
shelter I	1636									2018-09-19	NEG
shelter I	1637									2018-09-19	NEG
shelter I	1638									2018-09-19	NEG
shelter I	1639									2018-09-19	NEG
shelter I	1640									2018-09-24	NEG
shelter I	1641									2018-10-02	NEG
shelter I	1642									2018-10-02	NEG
shelter I	1643									2018-10-02	NEG
shelter I	1644									2018-10-02	NEG
shelter I	1645									2018-10-02	NEG
shelter I	1646									2018-10-02	NEG
shelter I	1647									2018-10-02	NEG
shelter I	1648									2018-10-02	NEG
shelter I	1649									2018-10-02	NEG
shelter I	1650									2018-10-02	NEG
shelter I	1651									2018-10-02	NEG
shelter I	1652									2018-10-02	NEG
shelter I	1653									2018-10-02	NEG
shelter I	1654									2018-10-02	NEG
shelter I	1655									2018-10-02	NEG
shelter I	1656									2018-10-03	NEG
shelter I	1657									2018-10-03	NEG
shelter I	1658									2018-10-03	NEG
shelter I	1659									2018-10-03	NEG
shelter I	1660									2018-10-03	NEG
shelter I	1661									2018-10-03	NEG
shelter I	1662									2018-10-03	NEG
shelter I	1663									2018-10-03	NEG
shelter I	1664									2018-10-03	NEG
shelter I	1665									2018-10-03	NEG
shelter I	1666									2018-10-03	NEG
shelter I	1667									2018-10-03	NEG
shelter I	1668									2018-10-03	NEG
shelter I	1669									2018-10-03	NEG
shelter I	1670									2018-10-03	NEG
shelter I	1671									2018-10-15	NEG
shelter I	1672									2018-10-15	NEG
shelter I	1673									2018-10-15	NEG
shelter I	1674									2018-10-15	NEG
shelter I	1675									2018-10-15	NEG
shelter I	1676									2018-10-15	NEG
shelter I	1677									2018-10-15	NEG
shelter I	1678									2018-10-15	NEG
shelter I	1679									2018-10-15	NEG
shelter I	1680									2018-10-15	NEG
shelter I	1681									2018-10-15	NEG
shelter I	1682									2018-10-15	NEG
shelter I	1683									2018-10-15	NEG
shelter I	1684									2018-10-15	NEG
shelter I	1685									2018-10-15	NEG
shelter I	1686									2018-10-15	NEG
shelter I	1687									2018-10-15	NEG
shelter I	1688									2018-10-15	NEG
shelter I	1689									2018-10-15	NEG					2018-10-22	NEG
shelter I	1690									2018-10-15	NEG					2018-10-22	NEG
shelter I	1691									2018-10-15	NEG					2018-10-22	NEG
shelter I	1692									2018-10-15	NEG
shelter I	1693									2018-10-15	NEG
shelter I	1694									2018-10-15	NEG
shelter I	1695									2018-10-15	NEG
shelter I	1696									2018-10-15	NEG
shelter I	1697									2018-10-15	NEG					2018-10-22	NEG
shelter I	1698									2018-10-15	NEG
shelter I	1699									2018-10-22	NEG
shelter I	1700									2018-10-22	NEG					2018-12-03	NEG
shelter I	1701									2018-10-22	Suspect
shelter I	1702									2018-10-22	NEG
shelter I	1703									2018-10-22	NEG
shelter I	1704									2018-10-22	NEG
shelter I	1705									2018-10-22	NEG
shelter I	1706									2018-10-22	NEG
shelter I	1707									2018-10-22	NEG
shelter I	1708									2018-10-22	NEG
shelter I	1709									2018-10-22	NEG
shelter I	1710									2018-10-22	NEG
shelter I	1711									2018-10-22	NEG
shelter I	1712									2018-10-24	NEG
shelter I	1713									2018-10-24	NEG
shelter I	1714									2018-10-24	NEG
shelter I	1715									2018-10-24	Suspect
shelter I	1716									2018-10-24	NEG
shelter I	1717									2018-10-24	NEG
shelter I	1718									2018-10-24	NEG
shelter I	1719									2018-10-24	NEG
shelter I	1720									2018-10-24	NEG
shelter I	1721									2018-10-24	NEG					2018-10-30	NEG
shelter I	1722									2018-10-24	NEG
shelter I	1723									2018-10-24	NEG
shelter I	1724									2018-10-24	NEG					2018-11-12	NEG
shelter I	1725									2018-10-24	NEG
shelter I	1726									2018-10-24	NEG					2018-11-09	NEG
shelter I	1727									2018-10-24	NEG
shelter I	1728									2018-10-24	NEG					2018-11-12	NEG
shelter I	1729									2018-10-30	NEG
shelter I	1730									2018-10-30	NEG
shelter I	1731									2018-10-30	NEG
shelter I	1732									2018-10-30	NEG
shelter I	1733									2018-10-30	NEG
shelter I	1734									2018-10-30	NEG
shelter I	1735									2018-10-30	NEG
shelter I	1736									2018-10-30	NEG
shelter I	1737									2018-10-30	NEG
shelter I	1738									2018-11-05	NEG
shelter I	1739									2018-11-05	NEG
shelter I	1740									2018-11-05	NEG
shelter I	1741									2018-11-05	NEG
shelter I	1742									2018-11-05	NEG					2018-11-12	NEG
shelter I	1743									2018-11-05	NEG
shelter I	1744									2018-11-05	NEG
shelter I	1745									2018-11-05	NEG					2018-11-12	NEG
shelter I	1746									2018-11-05	NEG					2018-11-12	NEG
shelter I	1747									2018-11-05	NEG
shelter I	1748									2018-11-05	NEG
shelter I	1749									2018-11-05	NEG
shelter I	1750									2018-11-05	NEG
shelter I	1751									2018-11-05	NEG
shelter I	1752									2018-11-05	NEG
shelter I	1753									2018-11-05	NEG
shelter I	1754									2018-11-05	NEG
shelter I	1755									2018-11-05	NEG
shelter I	1756									2018-11-12	NEG
shelter I	1757									2018-11-12	NEG
shelter I	1758									2018-11-12	NEG
shelter I	1759									2018-11-12	NEG
shelter I	1760									2018-11-12	NEG
shelter I	1761									2018-11-12	NEG
shelter I	1762									2018-11-12	NEG
shelter I	1763									2018-11-12	NEG
shelter I	1764									2018-11-12	NEG
shelter I	1765									2018-11-12	NEG
shelter I	1766									2018-11-12	NEG
shelter I	1767									2018-11-12	NEG
shelter I	1768									2018-11-14	NEG
shelter I	1769									2018-11-14	NEG
shelter I	1770									2018-11-14	NEG
shelter I	1771									2018-11-14	NEG
shelter I	1772									2018-11-14	NEG
shelter I	1773									2018-11-14	NEG
shelter I	1774									2018-11-14	NEG
shelter I	1775									2018-11-14	NEG
shelter I	1776									2018-11-14	NEG
shelter I	1777									2018-11-14	NEG
shelter I	1778									2018-11-14	NEG
shelter I	1779									2018-11-14	NEG
shelter I	1780									2018-11-14	NEG
shelter I	1781									2018-11-14	NEG
shelter I	1782									2018-11-14	NEG
shelter I	1783									2018-11-14	NEG
shelter I	1784									2018-11-14	NEG
shelter I	1785									2018-11-14	NEG
shelter I	1786									2018-11-14	NEG
shelter I	1787									2018-11-14	NEG
shelter I	1788									2018-11-14	NEG
shelter I	1789									2018-11-14	NEG
shelter I	1790									2018-11-14	NEG
shelter I	1791									2018-11-14	NEG
shelter I	1792									2018-12-03	NEG					2018-01-02	NEG
shelter I	1793									2018-12-03	NEG
shelter I	1794									2018-12-03	NEG
shelter I	1795									2018-12-03	NEG
shelter I	1796									2018-12-03	NEG
shelter I	1797									2018-12-03	NEG
shelter I	1798									2018-12-03	NEG
shelter I	1799									2018-12-03	NEG
shelter I	1800									2018-12-03	NEG
shelter I	1801									2018-12-03	NEG
shelter I	1802									2018-12-03	NEG
shelter I	1803									2018-12-03	NEG
shelter I	1804									2018-12-03	NEG
shelter I	1805									2018-12-03	NEG
shelter I	1806									2018-12-03	NEG
shelter I	1807									2018-12-03	NEG
shelter I	1808									2018-12-03	NEG
shelter I	1809									2018-12-03	NEG
shelter I	1810									2018-12-03	NEG
shelter I	1811									2018-12-03	NEG
shelter I	1812									2018-12-03	NEG
shelter I	1813									2018-12-03	NEG
shelter I	1814									2018-12-03	NEG
shelter I	1815									2018-12-10	NEG
shelter I	1816									2018-12-10	NEG
shelter I	1817									2018-12-10	NEG
shelter I	1818									2018-12-10	NEG					2018-01-02	NEG
shelter I	1819									2018-12-10	NEG
shelter I	1820									2018-12-10	NEG
shelter I	1821									2018-12-10	NEG
shelter I	1822									2018-12-10	NEG
shelter I	1823									2018-12-13	NEG
shelter I	1824									2018-12-14	NEG
shelter I	1825									2019-01-14	NEG
shelter I	1826									2019-01-14	NEG
shelter I	1827									2019-01-14	NEG
shelter I	1828									2019-01-14	NEG
shelter I	1829									2019-01-14	NEG
shelter I	1830									2019-01-14	NEG
shelter I	1831									2019-01-14	NEG
shelter I	1832									2019-01-14	NEG
shelter I	1833									2019-01-14	NEG
shelter I	1834									2019-01-14	NEG
shelter I	1835									2019-01-14	NEG
shelter I	1836									2019-01-14	NEG
shelter I	1837									2019-01-14	NEG
shelter I	1838									2019-01-14	NEG
shelter I	1839									2019-01-14	NEG
shelter I	1840									2019-01-14	NEG
shelter I	1841									2019-01-14	NEG
shelter I	1842									2019-01-14	NEG
shelter I	1843									2019-01-14	NEG
shelter I	1844									2019-01-14	NEG
shelter I	1845									2019-01-16	NEG
shelter I	1846									2019-01-17	NEG
shelter I	1847									2019-01-18	NEG
shelter I	1848									2019-01-19	NEG
shelter I	1849									2019-01-20	NEG
shelter I	1850									2019-01-21	NEG
shelter I	1851									2019-01-22	NEG
shelter I	1852									2019-06-17	NEG
shelter I	1853									2019-06-17	NEG
shelter I	1854									2019-06-17	NEG
shelter I	1855									2019-06-17	NEG
Shelter O#	1856									2016-05-04	NEG
Shelter O#	1857									2016-05-04	NEG
Shelter O#	1858									2016-05-04	NEG
Shelter O#	1859									2016-05-09	NEG
Shelter O#	1860									2016-05-09	NEG
Shelter O#	1861									2016-05-09	NEG
Shelter O#	1862									2016-05-09	NEG
Shelter O#	1863									2016-05-09	NEG
Shelter O#	1864									2016-05-09	NEG
Shelter O#	1865									2016-05-09	NEG
Shelter O#	1866									2016-05-09	NEG
Shelter O#	1867									2016-05-09	NEG
Shelter O#	1868									2016-05-09	NEG
Shelter O#	1869									2016-05-09	NEG
Shelter O#	1870									2016-05-09	NEG
Shelter O#	1871									2016-05-09	NEG
Shelter O#	1872									2016-05-09	NEG
Shelter O#	1873									2016-05-11	NEG
Shelter O#	1874									2016-05-11	NEG
Shelter O#	1875									2016-05-16	NEG
Shelter O#	1876									2016-05-16	NEG
Shelter O#	1877									2016-05-18	NEG
Shelter O#	1878									2016-05-18	NEG
Shelter O#	1879									2016-05-18	NEG
Shelter O#	1880									2016-05-18	NEG
Shelter O#	1881									2016-05-18	NEG
Shelter O#	1882									2016-05-18	NEG
Shelter O#	1883									2016-05-18	NEG
Shelter O#	1884									2016-05-18	NEG
Shelter O#	1885									2016-05-18	NEG
Shelter O#	1886									2016-05-18	NEG
Shelter O#	1887									2016-05-18	NEG
Shelter P#	1888									2016-06-08	NEG
Shelter P#	1889									2016-06-08	NEG
Shelter P#	1890									2016-06-08	NEG
Shelter P#	1891									2016-06-08	NEG
Shelter P#	1892									2016-06-08	NEG
Shelter P#	1893									2016-06-08	NEG
Shelter P#	1894									2016-06-08	NEG
Shelter P#	1895									2016-06-08	NEG
Shelter P#	1896									2016-06-08	NEG
Shelter P#	1897									2016-06-08	NEG
Shelter P#	1898									2016-06-08	NEG
Shelter P#	1899									2017-07-20	NEG
Shelter P#	1900									2017-07-20	NEG
Shelter P#	1901									2017-07-20	NEG
Shelter P#	1902									2017-07-20	NEG
Shelter P#	1903									2017-07-20	NEG
Shelter P#	1904									2017-07-20	NEG
Shelter P#	1905									2017-07-20	NEG
Shelter P#	1906									2017-07-20	NEG
Shelter P#	1907									2017-07-20	NEG
Shelter P#	1908									2017-07-20	NEG
Shelter P#	1909									2017-07-20	NEG
Shelter P#	1910									2017-08-09	NEG
Shelter P#	1911									2017-08-09	NEG
Shelter J	1912									2018-05-08	NEG					2018-05-21	NEG
Shelter J	1913									2018-05-08	NEG
Shelter J	1914									2018-05-08	NEG
Shelter J	1915									2018-05-08	NEG					2018-06-07	NEG
Shelter J	1916									2018-05-08	NEG
Shelter J	1917									2018-05-08	NEG
Shelter J	1918									2018-05-08	NEG
Shelter J	1919									2018-05-13	NEG
Shelter J	1920									2018-05-13	NEG
Shelter J	1921									2018-05-13	NEG
Shelter J	1922									2018-05-13	NEG
Shelter J	1923									2018-05-13	NEG
Shelter J	1924									2018-05-13	NEG
Shelter J	1925									2018-05-13	NEG
Shelter J	1926									2018-05-13	NEG
Shelter J	1927									2018-05-13	NEG
Shelter J	1928									2018-05-13	NEG					2018-05-14	NEG
Shelter J	1929									2018-05-14	NEG
Shelter J	1930									2018-05-15	NEG
Shelter J	1931									2018-05-15	NEG
Shelter J	1932									2018-05-21	NEG
Shelter J	1933									2018-05-21	NEG
Shelter J	1934									2018-05-21	NEG
Shelter J	1935									2018-05-21	NEG
Shelter J	1936									2018-05-21	NEG
Shelter J	1937									2018-10-01	NEG
Shelter K	1938									2018-03-29	NEG					2018-04-02	Suspect					2018-04-09	NEG
Shelter K	1939									2018-04-02	NEG					2018-04-11	NEG
Shelter K	1940									2018-04-04	NEG
Shelter K	1941									2018-04-04	NEG
Shelter K	1942									2018-04-04	NEG
Shelter K	1943									2018-04-11	NEG
Shelter K	1944									2018-04-18	NEG
Shelter K	1945									2018-04-18	NEG
Shelter K	1946									2018-04-23	NEG
Shelter K	1947									2018-04-30	NEG
Shelter K	1948									2018-04-30	NEG
Shelter K	1949									2018-04-30	NEG					2018-05-10	NEG					2018-05-16	NEG					2018-05-23	NEG
Shelter K	1950									2018-05-10	NEG					2018-05-16	NEG
Shelter K	1951									2018-05-10	NEG					2018-05-16	NEG
Shelter K	1952									2018-05-10	NEG
Shelter K	1953									2018-05-21	NEG
Shelter K	1954									2018-05-21	NEG
Shelter K	1955									2018-05-21	NEG
Shelter K	1956									2018-05-21	NEG
Shelter K	1957									2018-05-21	NEG
Shelter K	1958									2018-05-21	NEG
Shelter K	1959									2018-10-02	NEG
Shelter K	1960									2018-10-23	NEG
Shelter K	1961									2018-10-23	NEG
Shelter K	1962									2018-10-23	NEG
Shelter K	1963									2019-02-05	NEG
Shelter K	1964									2019-03-04	NEG
Shelter K	1965									2019-03-04	NEG
Shelter K	1966									2019-03-04	NEG
Shelter K	1967									2019-03-04	NEG
Shelter K	1968									2019-03-04	NEG
Shelter K	1969									2019-03-19	NEG
Shelter K	1970									2019-04-17	NEG
Shelter K	1971									2019-07-27	NEG
Shelter K	1972									2019-07-27	NEG
Shelter K	1973									2019-07-27	NEG
Shelter K	1974									2019-07-27	NEG
Shelter K	1975									2019-07-27	NEG
Shelter K	1976									2020-01-14	NEG
Shelter K	1977									2020-01-14	NEG
Shelter K	1978									2020-01-14	NEG
Shelter K	1979									2020-01-14	NEG					2020-01-21	NEG
Shelter K	1980									2020-01-14	NEG					2020-01-21	NEG
Shelter K	1981									2020-01-14	NEG
Shelter K	1982									2020-01-14	NEG
Shelter K	1983									2020-01-14	NEG
Shelter K	1984									2020-05-05	NEG
Shelter K	1985									2020-05-05	NEG
Shelter K	1986									2020-05-05	NEG
Shelter K	1987									2020-05-05	NEG
Shelter K	1988									2020-05-05	NEG
Shelter K	1989									2020-05-05	NEG
Shelter K	1990									2020-05-05	NEG
Shelter K	1991									2020-06-03	Suspect					2020-06-16	NEG					2020-06-24	NEG
Shelter K	1992									2020-06-03	NEG
Shelter K	1993									2020-06-03	NEG
Shelter K	1994									2020-06-24	NEG
Shelter K	1995									2020-06-30	NEG
Shelter K	1996									2020-06-30	NEG
	1997									2019-07-08	NEG					2019-07-14	NEG
Shelter L	1998									2019-07-08	NEG
Shelter L	1999									2019-07-08	NEG
[truncated: 3,959 more rows]
[truncated: 30 more columns]
